# Supplementary material for: Diverging selection on body size in specialist terrestrial mammals
Source: Nat Ecol Evol. 2026 Jan 28;10(2):342–54. doi: 10.1038/s41559-025-02959-2 (PMC12890589; doi:10.1038/s41559-025-02959-2)
Supplement: Supplementary file 3 — A summary dataset for the empirical analyses. [file 41559_2025_2959_MOESM3_ESM.csv]

binomial	Family	Order	diet.count	diet.type	BodyMass.Value	realm	island
Tachyglossus aculeatus	Tachyglossidae	MONOTREMATA	1	carnivore	3025	Australian	NA
Tachyglossus aculeatus	Tachyglossidae	MONOTREMATA	1	carnivore	3025	Oceanian	NA
Tachyglossus aculeatus	Tachyglossidae	MONOTREMATA	1	carnivore	3025	NA	Flinders
Tachyglossus aculeatus	Tachyglossidae	MONOTREMATA	1	carnivore	3025	NA	Fraser
Tachyglossus aculeatus	Tachyglossidae	MONOTREMATA	1	carnivore	3025	NA	Kangaroo
Tachyglossus aculeatus	Tachyglossidae	MONOTREMATA	1	carnivore	3025	NA	King
Tachyglossus aculeatus	Tachyglossidae	MONOTREMATA	1	carnivore	3025	NA	Dunk
Tachyglossus aculeatus	Tachyglossidae	MONOTREMATA	1	carnivore	3025	NA	Magnetic
Tachyglossus aculeatus	Tachyglossidae	MONOTREMATA	1	carnivore	3025	NA	Bigge Island
Tachyglossus aculeatus	Tachyglossidae	MONOTREMATA	1	carnivore	3025	NA	Tasmania
Tachyglossus aculeatus	Tachyglossidae	MONOTREMATA	1	carnivore	3025	NA	North Stradbroke
Tachyglossus aculeatus	Tachyglossidae	MONOTREMATA	1	carnivore	3025	NA	New Guinea
Tachyglossus aculeatus	Tachyglossidae	MONOTREMATA	1	carnivore	3025	NA	Groote Eylandt
Zaglossus bartoni	Tachyglossidae	MONOTREMATA	1	carnivore	7180	Oceanian	NA
Zaglossus bartoni	Tachyglossidae	MONOTREMATA	1	carnivore	7180	NA	New Guinea
Zaglossus bruijni	Tachyglossidae	MONOTREMATA	1	carnivore	10139.5	Oceanian	NA
Ornithorhynchus anatinus	Ornithorhynchidae	MONOTREMATA	2	carnivore	1484.25	Australian	NA
Ornithorhynchus anatinus	Ornithorhynchidae	MONOTREMATA	2	carnivore	1484.25	NA	Tasmania
Ornithorhynchus anatinus	Ornithorhynchidae	MONOTREMATA	2	carnivore	1484.25	NA	King
Caluromys derbianus	Didelphidae	DIDELPHIMORPHIA	5	omnivore	297	Neotropical	NA
Caluromys derbianus	Didelphidae	DIDELPHIMORPHIA	5	omnivore	297	Panamanian	NA
Caluromys derbianus	Didelphidae	DIDELPHIMORPHIA	5	omnivore	297	Nearctic	NA
Caluromys lanatus	Didelphidae	DIDELPHIMORPHIA	5	omnivore	325	Neotropical	NA
Caluromys lanatus	Didelphidae	DIDELPHIMORPHIA	5	omnivore	325	Panamanian	NA
Caluromys philander	Didelphidae	DIDELPHIMORPHIA	5	omnivore	229.25	Neotropical	NA
Caluromys philander	Didelphidae	DIDELPHIMORPHIA	5	omnivore	229.25	Panamanian	NA
Caluromys philander	Didelphidae	DIDELPHIMORPHIA	5	omnivore	229.25	NA	Margarita
Caluromys philander	Didelphidae	DIDELPHIMORPHIA	5	omnivore	229.25	NA	Trinidad
Caluromys philander	Didelphidae	DIDELPHIMORPHIA	5	omnivore	229.25	NA	Tobago
Caluromysiops irrupta	Didelphidae	DIDELPHIMORPHIA	4	omnivore	250	Neotropical	NA
Glironia venusta	Didelphidae	DIDELPHIMORPHIA	4	omnivore	114	Neotropical	NA
Chironectes minimus	Didelphidae	DIDELPHIMORPHIA	3	omnivore	946	Neotropical	NA
Chironectes minimus	Didelphidae	DIDELPHIMORPHIA	3	omnivore	946	Panamanian	NA
Chironectes minimus	Didelphidae	DIDELPHIMORPHIA	3	omnivore	946	Nearctic	NA
Didelphis albiventris	Didelphidae	DIDELPHIMORPHIA	4	omnivore	904	Neotropical	NA
Didelphis aurita	Didelphidae	DIDELPHIMORPHIA	4	omnivore	1163.99	Neotropical	NA
Didelphis marsupialis	Didelphidae	DIDELPHIMORPHIA	4	omnivore	1091.16	Neotropical	NA
Didelphis marsupialis	Didelphidae	DIDELPHIMORPHIA	4	omnivore	1091.16	Panamanian	NA
Didelphis marsupialis	Didelphidae	DIDELPHIMORPHIA	4	omnivore	1091.16	Nearctic	NA
Didelphis marsupialis	Didelphidae	DIDELPHIMORPHIA	4	omnivore	1091.16	NA	Coiba
Didelphis marsupialis	Didelphidae	DIDELPHIMORPHIA	4	omnivore	1091.16	NA	Trinidad
Didelphis marsupialis	Didelphidae	DIDELPHIMORPHIA	4	omnivore	1091.16	NA	Tobago
Didelphis virginiana	Didelphidae	DIDELPHIMORPHIA	4	omnivore	2195.48	Panamanian	NA
Didelphis virginiana	Didelphidae	DIDELPHIMORPHIA	4	omnivore	2195.48	Nearctic	NA
Gracilinanus aceramarcae	Didelphidae	DIDELPHIMORPHIA	3	omnivore	20.5	Neotropical	NA
Gracilinanus agilis	Didelphidae	DIDELPHIMORPHIA	3	omnivore	22	Neotropical	NA
Gracilinanus dryas	Didelphidae	DIDELPHIMORPHIA	3	omnivore	18	Neotropical	NA
Gracilinanus dryas	Didelphidae	DIDELPHIMORPHIA	3	omnivore	18	Panamanian	NA
Gracilinanus emiliae	Didelphidae	DIDELPHIMORPHIA	3	omnivore	7.6	Neotropical	NA
Gracilinanus marica	Didelphidae	DIDELPHIMORPHIA	3	omnivore	23.8	Neotropical	NA
Gracilinanus marica	Didelphidae	DIDELPHIMORPHIA	3	omnivore	23.8	Panamanian	NA
Gracilinanus microtarsus	Didelphidae	DIDELPHIMORPHIA	3	omnivore	31	Neotropical	NA
Gracilinanus microtarsus	Didelphidae	DIDELPHIMORPHIA	3	omnivore	31	NA	Guahyba
Lestodelphys halli	Didelphidae	DIDELPHIMORPHIA	1	carnivore	76	Neotropical	NA
Lutreolina crassicaudata	Didelphidae	DIDELPHIMORPHIA	4	carnivore	537.3	Neotropical	NA
Lutreolina crassicaudata	Didelphidae	DIDELPHIMORPHIA	4	carnivore	537.3	Panamanian	NA
Marmosa andersoni	Didelphidae	DIDELPHIMORPHIA	5	omnivore	47.4	Neotropical	NA
Marmosa lepida	Didelphidae	DIDELPHIMORPHIA	5	omnivore	14	Neotropical	NA
Marmosa lepida	Didelphidae	DIDELPHIMORPHIA	5	omnivore	14	Panamanian	NA
Marmosa mexicana	Didelphidae	DIDELPHIMORPHIA	5	omnivore	49.45	Panamanian	NA
Marmosa mexicana	Didelphidae	DIDELPHIMORPHIA	5	omnivore	49.45	Nearctic	NA
Marmosa mexicana	Didelphidae	DIDELPHIMORPHIA	5	omnivore	49.45	NA	Isla del Maíz Grande
Marmosa mexicana	Didelphidae	DIDELPHIMORPHIA	5	omnivore	49.45	NA	Isla de Roatán
Marmosa murina	Didelphidae	DIDELPHIMORPHIA	5	omnivore	26	Neotropical	NA
Marmosa murina	Didelphidae	DIDELPHIMORPHIA	5	omnivore	26	Panamanian	NA
Marmosa murina	Didelphidae	DIDELPHIMORPHIA	5	omnivore	26	NA	Tobago
Marmosa murina	Didelphidae	DIDELPHIMORPHIA	5	omnivore	26	NA	Trinidad
Marmosa robinsoni	Didelphidae	DIDELPHIMORPHIA	5	omnivore	56.67	Neotropical	NA
Marmosa robinsoni	Didelphidae	DIDELPHIMORPHIA	5	omnivore	56.67	Panamanian	NA
Marmosa robinsoni	Didelphidae	DIDELPHIMORPHIA	5	omnivore	56.67	NA	Saboga
Marmosa robinsoni	Didelphidae	DIDELPHIMORPHIA	5	omnivore	56.67	NA	Grenada
Marmosa robinsoni	Didelphidae	DIDELPHIMORPHIA	5	omnivore	56.67	NA	Margarita
Marmosa robinsoni	Didelphidae	DIDELPHIMORPHIA	5	omnivore	56.67	NA	Trinidad
Marmosa robinsoni	Didelphidae	DIDELPHIMORPHIA	5	omnivore	56.67	NA	Isla del Rey
Marmosa robinsoni	Didelphidae	DIDELPHIMORPHIA	5	omnivore	56.67	NA	Tobago
Marmosa rubra	Didelphidae	DIDELPHIMORPHIA	5	omnivore	63	Neotropical	NA
Marmosa tyleriana	Didelphidae	DIDELPHIMORPHIA	5	omnivore	32.4	Neotropical	NA
Marmosa xerophila	Didelphidae	DIDELPHIMORPHIA	5	omnivore	46.2	Neotropical	NA
Marmosops bishopi	Didelphidae	DIDELPHIMORPHIA	2	omnivore	19.5	Neotropical	NA
Marmosops cracens	Didelphidae	DIDELPHIMORPHIA	2	omnivore	25.5	Neotropical	NA
Marmosops fuscatus	Didelphidae	DIDELPHIMORPHIA	2	omnivore	60	Neotropical	NA
Marmosops fuscatus	Didelphidae	DIDELPHIMORPHIA	2	omnivore	60	Panamanian	NA
Marmosops fuscatus	Didelphidae	DIDELPHIMORPHIA	2	omnivore	60	NA	Trinidad
Marmosops handleyi	Didelphidae	DIDELPHIMORPHIA	2	omnivore	30.7	Neotropical	NA
Marmosops impavidus	Didelphidae	DIDELPHIMORPHIA	2	omnivore	40.5	Neotropical	NA
Marmosops incanus	Didelphidae	DIDELPHIMORPHIA	2	omnivore	62.3	Neotropical	NA
Marmosops invictus	Didelphidae	DIDELPHIMORPHIA	2	omnivore	29.2	Panamanian	NA
Marmosops noctivagus	Didelphidae	DIDELPHIMORPHIA	2	omnivore	21	Neotropical	NA
Marmosops parvidens	Didelphidae	DIDELPHIMORPHIA	2	omnivore	15	Neotropical	NA
Marmosops paulensis	Didelphidae	DIDELPHIMORPHIA	2	omnivore	38.89	Neotropical	NA
Metachirus nudicaudatus	Didelphidae	DIDELPHIMORPHIA	5	omnivore	375	Neotropical	NA
Metachirus nudicaudatus	Didelphidae	DIDELPHIMORPHIA	5	omnivore	375	Panamanian	NA
Monodelphis adusta	Didelphidae	DIDELPHIMORPHIA	5	omnivore	35	Neotropical	NA
Monodelphis adusta	Didelphidae	DIDELPHIMORPHIA	5	omnivore	35	Panamanian	NA
Monodelphis americana	Didelphidae	DIDELPHIMORPHIA	5	omnivore	19.5	Neotropical	NA
Monodelphis brevicaudata	Didelphidae	DIDELPHIMORPHIA	5	omnivore	69.63	Neotropical	NA
Monodelphis dimidiata	Didelphidae	DIDELPHIMORPHIA	5	omnivore	58	Neotropical	NA
Monodelphis domestica	Didelphidae	DIDELPHIMORPHIA	5	omnivore	71.4	Neotropical	NA
Monodelphis emiliae	Didelphidae	DIDELPHIMORPHIA	5	omnivore	40	Neotropical	NA
Monodelphis iheringi	Didelphidae	DIDELPHIMORPHIA	5	omnivore	112	Neotropical	NA
Monodelphis kunsi	Didelphidae	DIDELPHIMORPHIA	5	omnivore	11.3	Neotropical	NA
Monodelphis osgoodi	Didelphidae	DIDELPHIMORPHIA	5	omnivore	112	Neotropical	NA
Monodelphis scalops	Didelphidae	DIDELPHIMORPHIA	5	omnivore	741	Neotropical	NA
Philander andersoni	Didelphidae	DIDELPHIMORPHIA	5	omnivore	325	Neotropical	NA
Philander mcilhennyi	Didelphidae	DIDELPHIMORPHIA	5	omnivore	325	Neotropical	NA
Philander opossum	Didelphidae	DIDELPHIMORPHIA	5	omnivore	585.5	Neotropical	NA
Philander opossum	Didelphidae	DIDELPHIMORPHIA	5	omnivore	585.5	Panamanian	NA
Philander opossum	Didelphidae	DIDELPHIMORPHIA	5	omnivore	585.5	Nearctic	NA
Thylamys elegans	Didelphidae	DIDELPHIMORPHIA	3	omnivore	28.9	Neotropical	NA
Thylamys macrurus	Didelphidae	DIDELPHIMORPHIA	3	omnivore	34.43	Neotropical	NA
Thylamys pallidior	Didelphidae	DIDELPHIMORPHIA	3	omnivore	14.9	Neotropical	NA
Thylamys pusillus	Didelphidae	DIDELPHIMORPHIA	3	omnivore	28.21	Neotropical	NA
Tlacuatzin canescens	Didelphidae	DIDELPHIMORPHIA	5	omnivore	47.73	Panamanian	NA
Tlacuatzin canescens	Didelphidae	DIDELPHIMORPHIA	5	omnivore	47.73	Nearctic	NA
Tlacuatzin canescens	Didelphidae	DIDELPHIMORPHIA	5	omnivore	47.73	NA	Maria Magdalena
Tlacuatzin canescens	Didelphidae	DIDELPHIMORPHIA	5	omnivore	47.73	NA	San Juanito
Tlacuatzin canescens	Didelphidae	DIDELPHIMORPHIA	5	omnivore	47.73	NA	Maria Madre
Tlacuatzin canescens	Didelphidae	DIDELPHIMORPHIA	5	omnivore	47.73	NA	Maria Cleofas
Caenolestes caniventer	Caenolestidae	PAUCITUBERCULATA	4	omnivore	40	Neotropical	NA
Caenolestes convelatus	Caenolestidae	PAUCITUBERCULATA	4	omnivore	40	Neotropical	NA
Caenolestes convelatus	Caenolestidae	PAUCITUBERCULATA	4	omnivore	40	Panamanian	NA
Caenolestes fuliginosus	Caenolestidae	PAUCITUBERCULATA	4	omnivore	27.8	Neotropical	NA
Caenolestes fuliginosus	Caenolestidae	PAUCITUBERCULATA	4	omnivore	27.8	Panamanian	NA
Lestoros inca	Caenolestidae	PAUCITUBERCULATA	4	omnivore	21.1	Neotropical	NA
Rhyncholestes raphanurus	Caenolestidae	PAUCITUBERCULATA	2	omnivore	21	Neotropical	NA
Dromiciops gliroides	Microbiotheriidae	MICROBIOTHERIA	1	carnivore	22.3	Neotropical	NA
Notoryctes caurinus	Notoryctidae	NOTORYCTEMORPHIA	2	omnivore	34	Australian	NA
Notoryctes typhlops	Notoryctidae	NOTORYCTEMORPHIA	2	omnivore	55	Australian	NA
Myrmecobius fasciatus	Myrmecobiidae	DASYUROMORPHIA	1	carnivore	471.5	Australian	NA
Dasycercus cristicauda	Dasyuridae	DASYUROMORPHIA	2	carnivore	100	Australian	NA
Dasykaluta rosamondae	Dasyuridae	DASYUROMORPHIA	2	carnivore	28.75	Australian	NA
Dasykaluta rosamondae	Dasyuridae	DASYUROMORPHIA	2	carnivore	28.75	NA	Potter
Dasyuroides byrnei	Dasyuridae	DASYUROMORPHIA	2	carnivore	109.47	Australian	NA
Dasyurus albopunctatus	Dasyuridae	DASYUROMORPHIA	2	carnivore	637	Oceanian	NA
Dasyurus albopunctatus	Dasyuridae	DASYUROMORPHIA	2	carnivore	637	NA	New Guinea
Dasyurus albopunctatus	Dasyuridae	DASYUROMORPHIA	2	carnivore	637	NA	Yapen
Dasyurus geoffroii	Dasyuridae	DASYUROMORPHIA	4	carnivore	1100	Australian	NA
Dasyurus hallucatus	Dasyuridae	DASYUROMORPHIA	4	omnivore	525	Australian	NA
Dasyurus hallucatus	Dasyuridae	DASYUROMORPHIA	4	omnivore	525	Oceanian	NA
Dasyurus hallucatus	Dasyuridae	DASYUROMORPHIA	4	omnivore	525	NA	Wollaston Island
Dasyurus hallucatus	Dasyuridae	DASYUROMORPHIA	4	omnivore	525	NA	Marchinbar
Dasyurus hallucatus	Dasyuridae	DASYUROMORPHIA	4	omnivore	525	NA	Purrungku
Dasyurus hallucatus	Dasyuridae	DASYUROMORPHIA	4	omnivore	525	NA	Vanderlin Island
Dasyurus hallucatus	Dasyuridae	DASYUROMORPHIA	4	omnivore	525	NA	Dolphin Island
Dasyurus hallucatus	Dasyuridae	DASYUROMORPHIA	4	omnivore	525	NA	Northeast
Dasyurus hallucatus	Dasyuridae	DASYUROMORPHIA	4	omnivore	525	NA	Inglis
Dasyurus hallucatus	Dasyuridae	DASYUROMORPHIA	4	omnivore	525	NA	Koolan Island
Dasyurus hallucatus	Dasyuridae	DASYUROMORPHIA	4	omnivore	525	NA	Carlia Island
Dasyurus hallucatus	Dasyuridae	DASYUROMORPHIA	4	omnivore	525	NA	Uwins
Dasyurus hallucatus	Dasyuridae	DASYUROMORPHIA	4	omnivore	525	NA	Caffareli
Dasyurus hallucatus	Dasyuridae	DASYUROMORPHIA	4	omnivore	525	NA	Bigge Island
Dasyurus hallucatus	Dasyuridae	DASYUROMORPHIA	4	omnivore	525	NA	Augustus Island
Dasyurus hallucatus	Dasyuridae	DASYUROMORPHIA	4	omnivore	525	NA	Sir Frederick
Dasyurus hallucatus	Dasyuridae	DASYUROMORPHIA	4	omnivore	525	NA	Groote Eylandt
Dasyurus hallucatus	Dasyuridae	DASYUROMORPHIA	4	omnivore	525	NA	Capstan
Dasyurus hallucatus	Dasyuridae	DASYUROMORPHIA	4	omnivore	525	NA	Hidden
Dasyurus hallucatus	Dasyuridae	DASYUROMORPHIA	4	omnivore	525	NA	Boongaree Island
Dasyurus maculatus	Dasyuridae	DASYUROMORPHIA	3	carnivore	5500	Australian	NA
Dasyurus maculatus	Dasyuridae	DASYUROMORPHIA	3	carnivore	5500	NA	Tasmania
Dasyurus spartacus	Dasyuridae	DASYUROMORPHIA	2	carnivore	885.67	Oceanian	NA
Dasyurus spartacus	Dasyuridae	DASYUROMORPHIA	2	carnivore	885.67	NA	New Guinea
Dasyurus viverrinus	Dasyuridae	DASYUROMORPHIA	3	carnivore	1090	Australian	NA
Dasyurus viverrinus	Dasyuridae	DASYUROMORPHIA	3	carnivore	1090	NA	Bruny
Dasyurus viverrinus	Dasyuridae	DASYUROMORPHIA	3	carnivore	1090	NA	Tasmania
Myoictis melas	Dasyuridae	DASYUROMORPHIA	2	carnivore	200	Oceanian	NA
Myoictis melas	Dasyuridae	DASYUROMORPHIA	2	carnivore	200	NA	Salawati
Myoictis melas	Dasyuridae	DASYUROMORPHIA	2	carnivore	200	NA	Batanta
Myoictis melas	Dasyuridae	DASYUROMORPHIA	2	carnivore	200	NA	New Guinea
Myoictis melas	Dasyuridae	DASYUROMORPHIA	2	carnivore	200	NA	Japen
Myoictis melas	Dasyuridae	DASYUROMORPHIA	2	carnivore	200	NA	Waigeo
Neophascogale lorentzi	Dasyuridae	DASYUROMORPHIA	2	carnivore	212	Oceanian	NA
Parantechinus apicalis	Dasyuridae	DASYUROMORPHIA	2	omnivore	68.75	Australian	NA
Parantechinus apicalis	Dasyuridae	DASYUROMORPHIA	2	omnivore	68.75	NA	Boullanger and Whitlock
Phascolosorex doriae	Dasyuridae	DASYUROMORPHIA	2	omnivore	168.31	Oceanian	NA
Phascolosorex doriae	Dasyuridae	DASYUROMORPHIA	2	omnivore	168.31	NA	New Guinea
Phascolosorex dorsalis	Dasyuridae	DASYUROMORPHIA	2	omnivore	138.5	Oceanian	NA
Phascolosorex dorsalis	Dasyuridae	DASYUROMORPHIA	2	omnivore	138.5	NA	New Guinea
Pseudantechinus bilarni	Dasyuridae	DASYUROMORPHIA	2	omnivore	23.05	Australian	NA
Pseudantechinus bilarni	Dasyuridae	DASYUROMORPHIA	2	omnivore	23.05	Oceanian	NA
Pseudantechinus macdonnellensis	Dasyuridae	DASYUROMORPHIA	1	carnivore	32.5	Australian	NA
Pseudantechinus mimulus	Dasyuridae	DASYUROMORPHIA	2	carnivore	16.5	Australian	NA
Pseudantechinus ningbing	Dasyuridae	DASYUROMORPHIA	1	carnivore	20	Australian	NA
Pseudantechinus ningbing	Dasyuridae	DASYUROMORPHIA	1	carnivore	20	NA	Heywood Islands
Pseudantechinus ningbing	Dasyuridae	DASYUROMORPHIA	1	carnivore	20	NA	Augustus Island
Pseudantechinus woolleyae	Dasyuridae	DASYUROMORPHIA	1	carnivore	40	Australian	NA
Sarcophilus harrisii	Dasyuridae	DASYUROMORPHIA	1	carnivore	10000	Australian	NA
Sarcophilus harrisii	Dasyuridae	DASYUROMORPHIA	1	carnivore	10000	NA	Robbins Island
Antechinus adustus	Dasyuridae	DASYUROMORPHIA	3	carnivore	36	Australian	NA
Antechinus bellus	Dasyuridae	DASYUROMORPHIA	2	carnivore	44.5	Australian	NA
Antechinus bellus	Dasyuridae	DASYUROMORPHIA	2	carnivore	44.5	NA	Tiwi Island
Antechinus flavipes	Dasyuridae	DASYUROMORPHIA	2	carnivore	45	Australian	NA
Antechinus flavipes	Dasyuridae	DASYUROMORPHIA	2	carnivore	45	NA	Michaelmas Island
Antechinus flavipes	Dasyuridae	DASYUROMORPHIA	2	carnivore	45	NA	Doubtful Island
Antechinus godmani	Dasyuridae	DASYUROMORPHIA	2	carnivore	76.5	Australian	NA
Antechinus leo	Dasyuridae	DASYUROMORPHIA	2	carnivore	74	Australian	NA
Antechinus minimus	Dasyuridae	DASYUROMORPHIA	2	carnivore	53.5	Australian	NA
Antechinus minimus	Dasyuridae	DASYUROMORPHIA	2	carnivore	53.5	NA	Sunday Island
Antechinus minimus	Dasyuridae	DASYUROMORPHIA	2	carnivore	53.5	NA	Tasmania
Antechinus minimus	Dasyuridae	DASYUROMORPHIA	2	carnivore	53.5	NA	Snake Island
Antechinus minimus	Dasyuridae	DASYUROMORPHIA	2	carnivore	53.5	NA	Great Glennie Island
Antechinus minimus	Dasyuridae	DASYUROMORPHIA	2	carnivore	53.5	NA	King Island
Antechinus minimus	Dasyuridae	DASYUROMORPHIA	2	carnivore	53.5	NA	Flinders Island
Antechinus minimus	Dasyuridae	DASYUROMORPHIA	2	carnivore	53.5	NA	Cape Barren Island
Antechinus stuartii	Dasyuridae	DASYUROMORPHIA	2	carnivore	27.5	Australian	NA
Antechinus swainsonii	Dasyuridae	DASYUROMORPHIA	2	carnivore	53	Australian	NA
Antechinus swainsonii	Dasyuridae	DASYUROMORPHIA	2	carnivore	53	NA	Tasmania
Murexechinus melanurus	Dasyuridae	DASYUROMORPHIA	2	carnivore	38.02	Oceanian	NA
Murexia longicaudata	Dasyuridae	DASYUROMORPHIA	3	carnivore	335.83	Oceanian	NA
Murexia longicaudata	Dasyuridae	DASYUROMORPHIA	3	carnivore	335.83	NA	Japen Island
Murexia longicaudata	Dasyuridae	DASYUROMORPHIA	3	carnivore	335.83	NA	New Guinea
Paramurexia rothschildi	Dasyuridae	DASYUROMORPHIA	3	carnivore	53.77	Oceanian	NA
Phascomurexia naso	Dasyuridae	DASYUROMORPHIA	2	carnivore	52.62	Oceanian	NA
Phascogale calura	Dasyuridae	DASYUROMORPHIA	3	carnivore	51.5	Australian	NA
Phascogale tapoatafa	Dasyuridae	DASYUROMORPHIA	3	carnivore	193.5	Australian	NA
Antechinomys laniger	Dasyuridae	DASYUROMORPHIA	3	carnivore	25.57	Australian	NA
Ningaui ridei	Dasyuridae	DASYUROMORPHIA	2	carnivore	8.5	Australian	NA
Ningaui timealeyi	Dasyuridae	DASYUROMORPHIA	2	carnivore	5.7	Australian	NA
Ningaui yvonnae	Dasyuridae	DASYUROMORPHIA	2	carnivore	7	Australian	NA
Sminthopsis archeri	Dasyuridae	DASYUROMORPHIA	3	carnivore	16	Australian	NA
Sminthopsis archeri	Dasyuridae	DASYUROMORPHIA	3	carnivore	16	Oceanian	NA
Sminthopsis archeri	Dasyuridae	DASYUROMORPHIA	3	carnivore	16	NA	New Guinea
Sminthopsis butleri	Dasyuridae	DASYUROMORPHIA	3	carnivore	25	Australian	NA
Sminthopsis butleri	Dasyuridae	DASYUROMORPHIA	3	carnivore	25	NA	Melville
Sminthopsis butleri	Dasyuridae	DASYUROMORPHIA	3	carnivore	25	NA	Bathurst
Sminthopsis crassicaudata	Dasyuridae	DASYUROMORPHIA	3	carnivore	15	Australian	NA
Sminthopsis dolichura	Dasyuridae	DASYUROMORPHIA	3	carnivore	13.6	Australian	NA
Sminthopsis dolichura	Dasyuridae	DASYUROMORPHIA	3	carnivore	13.6	NA	Dirk Hartog Island
Sminthopsis douglasi	Dasyuridae	DASYUROMORPHIA	3	carnivore	55	Australian	NA
Sminthopsis gilberti	Dasyuridae	DASYUROMORPHIA	3	carnivore	19.5	Australian	NA
Sminthopsis granulipes	Dasyuridae	DASYUROMORPHIA	3	carnivore	25	Australian	NA
Sminthopsis griseoventer	Dasyuridae	DASYUROMORPHIA	3	carnivore	17.5	Australian	NA
Sminthopsis griseoventer	Dasyuridae	DASYUROMORPHIA	3	carnivore	17.5	NA	Boullanger
Sminthopsis hirtipes	Dasyuridae	DASYUROMORPHIA	3	carnivore	15	Australian	NA
Sminthopsis leucopus	Dasyuridae	DASYUROMORPHIA	3	carnivore	26	Australian	NA
Sminthopsis leucopus	Dasyuridae	DASYUROMORPHIA	3	carnivore	26	NA	Tasmania
Sminthopsis leucopus	Dasyuridae	DASYUROMORPHIA	3	carnivore	26	NA	Cape Barren Island
Sminthopsis leucopus	Dasyuridae	DASYUROMORPHIA	3	carnivore	26	NA	West Sister Island
Sminthopsis leucopus	Dasyuridae	DASYUROMORPHIA	3	carnivore	26	NA	East Sister Island
Sminthopsis longicaudata	Dasyuridae	DASYUROMORPHIA	3	carnivore	18	Australian	NA
Sminthopsis macroura	Dasyuridae	DASYUROMORPHIA	3	carnivore	20	Australian	NA
Sminthopsis murina	Dasyuridae	DASYUROMORPHIA	3	carnivore	17	Australian	NA
Sminthopsis ooldea	Dasyuridae	DASYUROMORPHIA	3	carnivore	11	Australian	NA
Sminthopsis psammophila	Dasyuridae	DASYUROMORPHIA	3	carnivore	33.5	Australian	NA
Sminthopsis virginiae	Dasyuridae	DASYUROMORPHIA	3	carnivore	35.25	Australian	NA
Sminthopsis virginiae	Dasyuridae	DASYUROMORPHIA	3	carnivore	35.25	Oceanian	NA
Sminthopsis virginiae	Dasyuridae	DASYUROMORPHIA	3	carnivore	35.25	NA	Aru Islands
Sminthopsis virginiae	Dasyuridae	DASYUROMORPHIA	3	carnivore	35.25	NA	New Guinea
Sminthopsis virginiae	Dasyuridae	DASYUROMORPHIA	3	carnivore	35.25	NA	Bathurst Island
Sminthopsis virginiae	Dasyuridae	DASYUROMORPHIA	3	carnivore	35.25	NA	Melville Island
Sminthopsis youngsoni	Dasyuridae	DASYUROMORPHIA	3	carnivore	10.1	Australian	NA
Planigale gilesi	Dasyuridae	DASYUROMORPHIA	3	carnivore	9.2	Australian	NA
Planigale ingrami	Dasyuridae	DASYUROMORPHIA	3	carnivore	4.25	Australian	NA
Planigale maculata	Dasyuridae	DASYUROMORPHIA	3	carnivore	11	Australian	NA
Planigale maculata	Dasyuridae	DASYUROMORPHIA	3	carnivore	11	Oceanian	NA
Planigale maculata	Dasyuridae	DASYUROMORPHIA	3	carnivore	11	NA	Bribie
Planigale maculata	Dasyuridae	DASYUROMORPHIA	3	carnivore	11	NA	Groote Eylandt
Planigale maculata	Dasyuridae	DASYUROMORPHIA	3	carnivore	11	NA	Fraser Island
Planigale maculata	Dasyuridae	DASYUROMORPHIA	3	carnivore	11	NA	Russell
Planigale novaeguineae	Dasyuridae	DASYUROMORPHIA	3	carnivore	14.9	Oceanian	NA
Planigale novaeguineae	Dasyuridae	DASYUROMORPHIA	3	carnivore	14.9	NA	New Guinea
Planigale tenuirostris	Dasyuridae	DASYUROMORPHIA	3	carnivore	6.05	Australian	NA
Macrotis lagotis	Thylacomyidae	PERAMELEMORPHIA	3	omnivore	1350	Australian	NA
Isoodon auratus	Peramelidae	PERAMELEMORPHIA	1	carnivore	425	Australian	NA
Isoodon auratus	Peramelidae	PERAMELEMORPHIA	1	carnivore	425	Oceanian	NA
Isoodon macrourus	Peramelidae	PERAMELEMORPHIA	1	carnivore	1600	Australian	NA
Isoodon macrourus	Peramelidae	PERAMELEMORPHIA	1	carnivore	1600	Oceanian	NA
Isoodon macrourus	Peramelidae	PERAMELEMORPHIA	1	carnivore	1600	NA	Groote Eylandt
Isoodon macrourus	Peramelidae	PERAMELEMORPHIA	1	carnivore	1600	NA	Curtis
Isoodon macrourus	Peramelidae	PERAMELEMORPHIA	1	carnivore	1600	NA	Centre
Isoodon macrourus	Peramelidae	PERAMELEMORPHIA	1	carnivore	1600	NA	Fraser Island
Isoodon macrourus	Peramelidae	PERAMELEMORPHIA	1	carnivore	1600	NA	Maria
Isoodon macrourus	Peramelidae	PERAMELEMORPHIA	1	carnivore	1600	NA	Saint Andrew
Isoodon macrourus	Peramelidae	PERAMELEMORPHIA	1	carnivore	1600	NA	South Stradbroke
Isoodon macrourus	Peramelidae	PERAMELEMORPHIA	1	carnivore	1600	NA	Moreton
Isoodon macrourus	Peramelidae	PERAMELEMORPHIA	1	carnivore	1600	NA	Melville Island
Isoodon macrourus	Peramelidae	PERAMELEMORPHIA	1	carnivore	1600	NA	North Stradbroke
Isoodon macrourus	Peramelidae	PERAMELEMORPHIA	1	carnivore	1600	NA	Bathurst Island
Isoodon macrourus	Peramelidae	PERAMELEMORPHIA	1	carnivore	1600	NA	New Guinea
Isoodon obesulus	Peramelidae	PERAMELEMORPHIA	1	carnivore	775	Australian	NA
Perameles bougainville	Peramelidae	PERAMELEMORPHIA	4	omnivore	226	NA	Dorre
Perameles bougainville	Peramelidae	PERAMELEMORPHIA	4	omnivore	226	NA	Bernier
Perameles gunnii	Peramelidae	PERAMELEMORPHIA	4	omnivore	870	Australian	NA
Perameles gunnii	Peramelidae	PERAMELEMORPHIA	4	omnivore	870	NA	Tasmania
Perameles nasuta	Peramelidae	PERAMELEMORPHIA	4	omnivore	975	Australian	NA
Peroryctes broadbenti	Peramelidae	PERAMELEMORPHIA	2	omnivore	4800	Oceanian	NA
Peroryctes broadbenti	Peramelidae	PERAMELEMORPHIA	2	omnivore	4800	NA	New Guinea
Peroryctes raffrayana	Peramelidae	PERAMELEMORPHIA	2	omnivore	838.5	Oceanian	NA
Peroryctes raffrayana	Peramelidae	PERAMELEMORPHIA	2	omnivore	838.5	NA	New Guinea
Peroryctes raffrayana	Peramelidae	PERAMELEMORPHIA	2	omnivore	838.5	NA	Japen Island
Echymipera clara	Peramelidae	PERAMELEMORPHIA	2	omnivore	1236.5	Oceanian	NA
Echymipera clara	Peramelidae	PERAMELEMORPHIA	2	omnivore	1236.5	NA	New Guinea
Echymipera clara	Peramelidae	PERAMELEMORPHIA	2	omnivore	1236.5	NA	Japen Island
Echymipera davidi	Peramelidae	PERAMELEMORPHIA	2	omnivore	950	Oceanian	NA
Echymipera davidi	Peramelidae	PERAMELEMORPHIA	2	omnivore	950	NA	Kiriwina Island
Echymipera echinista	Peramelidae	PERAMELEMORPHIA	2	omnivore	1000	Oceanian	NA
Echymipera echinista	Peramelidae	PERAMELEMORPHIA	2	omnivore	1000	NA	New Guinea
Echymipera kalubu	Peramelidae	PERAMELEMORPHIA	2	omnivore	782.17	Oceanian	NA
Echymipera kalubu	Peramelidae	PERAMELEMORPHIA	2	omnivore	782.17	NA	New Britain
Echymipera kalubu	Peramelidae	PERAMELEMORPHIA	2	omnivore	782.17	NA	Blup Blup
Echymipera kalubu	Peramelidae	PERAMELEMORPHIA	2	omnivore	782.17	NA	Waigeo
Echymipera kalubu	Peramelidae	PERAMELEMORPHIA	2	omnivore	782.17	NA	Umboi
Echymipera kalubu	Peramelidae	PERAMELEMORPHIA	2	omnivore	782.17	NA	Japen
Echymipera kalubu	Peramelidae	PERAMELEMORPHIA	2	omnivore	782.17	NA	Vokeo
Echymipera kalubu	Peramelidae	PERAMELEMORPHIA	2	omnivore	782.17	NA	Kardovar
Echymipera kalubu	Peramelidae	PERAMELEMORPHIA	2	omnivore	782.17	NA	Batanta
Echymipera kalubu	Peramelidae	PERAMELEMORPHIA	2	omnivore	782.17	NA	Tolokiwa
Echymipera kalubu	Peramelidae	PERAMELEMORPHIA	2	omnivore	782.17	NA	Manus
Echymipera kalubu	Peramelidae	PERAMELEMORPHIA	2	omnivore	782.17	NA	Misool
Echymipera kalubu	Peramelidae	PERAMELEMORPHIA	2	omnivore	782.17	NA	Dolak
Echymipera kalubu	Peramelidae	PERAMELEMORPHIA	2	omnivore	782.17	NA	Owi
Echymipera kalubu	Peramelidae	PERAMELEMORPHIA	2	omnivore	782.17	NA	Bagabag
Echymipera kalubu	Peramelidae	PERAMELEMORPHIA	2	omnivore	782.17	NA	Salawati
Echymipera kalubu	Peramelidae	PERAMELEMORPHIA	2	omnivore	782.17	NA	Karkar
Echymipera kalubu	Peramelidae	PERAMELEMORPHIA	2	omnivore	782.17	NA	Su Mios
Echymipera kalubu	Peramelidae	PERAMELEMORPHIA	2	omnivore	782.17	NA	New Guinea
Echymipera kalubu	Peramelidae	PERAMELEMORPHIA	2	omnivore	782.17	NA	Koil
Echymipera kalubu	Peramelidae	PERAMELEMORPHIA	2	omnivore	782.17	NA	Lou
Echymipera kalubu	Peramelidae	PERAMELEMORPHIA	2	omnivore	782.17	NA	Sakar
Echymipera kalubu	Peramelidae	PERAMELEMORPHIA	2	omnivore	782.17	NA	Biak-Supiori
Echymipera rufescens	Peramelidae	PERAMELEMORPHIA	2	omnivore	1100	Australian	NA
Echymipera rufescens	Peramelidae	PERAMELEMORPHIA	2	omnivore	1100	Oceanian	NA
Echymipera rufescens	Peramelidae	PERAMELEMORPHIA	2	omnivore	1100	NA	New Guinea
Echymipera rufescens	Peramelidae	PERAMELEMORPHIA	2	omnivore	1100	NA	Normanby
Echymipera rufescens	Peramelidae	PERAMELEMORPHIA	2	omnivore	1100	NA	Misool
Echymipera rufescens	Peramelidae	PERAMELEMORPHIA	2	omnivore	1100	NA	Goodenough
Echymipera rufescens	Peramelidae	PERAMELEMORPHIA	2	omnivore	1100	NA	Fergusson
Echymipera rufescens	Peramelidae	PERAMELEMORPHIA	2	omnivore	1100	NA	Dolak
Echymipera rufescens	Peramelidae	PERAMELEMORPHIA	2	omnivore	1100	NA	Kei Islands
Echymipera rufescens	Peramelidae	PERAMELEMORPHIA	2	omnivore	1100	NA	Aru Islands
Echymipera rufescens	Peramelidae	PERAMELEMORPHIA	2	omnivore	1100	NA	Japen
Microperoryctes longicauda	Peramelidae	PERAMELEMORPHIA	3	omnivore	538	Oceanian	NA
Microperoryctes papuensis	Peramelidae	PERAMELEMORPHIA	3	omnivore	158	Oceanian	NA
Microperoryctes papuensis	Peramelidae	PERAMELEMORPHIA	3	omnivore	158	NA	New Guinea
Phascolarctos cinereus	Phascolarctidae	DIPROTODONTIA	1	herbivore	10250	Australian	NA
Phascolarctos cinereus	Phascolarctidae	DIPROTODONTIA	1	herbivore	10250	NA	North Stradbroke
Lasiorhinus krefftii	Vombatidae	DIPROTODONTIA	1	herbivore	2900	Australian	NA
Lasiorhinus latifrons	Vombatidae	DIPROTODONTIA	1	herbivore	25500	Australian	NA
Vombatus ursinus	Vombatidae	DIPROTODONTIA	1	herbivore	26000	Australian	NA
Vombatus ursinus	Vombatidae	DIPROTODONTIA	1	herbivore	26000	NA	Flinders Island
Vombatus ursinus	Vombatidae	DIPROTODONTIA	1	herbivore	26000	NA	Tasmania
Burramys parvus	Burramyidae	DIPROTODONTIA	3	omnivore	41.5	Australian	NA
Cercartetus caudatus	Burramyidae	DIPROTODONTIA	6	omnivore	25	Australian	NA
Cercartetus caudatus	Burramyidae	DIPROTODONTIA	6	omnivore	25	Oceanian	NA
Cercartetus caudatus	Burramyidae	DIPROTODONTIA	6	omnivore	25	NA	New Guinea
Cercartetus caudatus	Burramyidae	DIPROTODONTIA	6	omnivore	25	NA	Fergusson Island
Cercartetus concinnus	Burramyidae	DIPROTODONTIA	6	omnivore	13	Australian	NA
Cercartetus concinnus	Burramyidae	DIPROTODONTIA	6	omnivore	13	NA	Kangaroo Island
Cercartetus lepidus	Burramyidae	DIPROTODONTIA	6	omnivore	7	Australian	NA
Cercartetus lepidus	Burramyidae	DIPROTODONTIA	6	omnivore	7	NA	Tasmania
Cercartetus lepidus	Burramyidae	DIPROTODONTIA	6	omnivore	7	NA	Kangaroo Island
Cercartetus nanus	Burramyidae	DIPROTODONTIA	6	omnivore	24	Australian	NA
Cercartetus nanus	Burramyidae	DIPROTODONTIA	6	omnivore	24	NA	Flinders Island
Cercartetus nanus	Burramyidae	DIPROTODONTIA	6	omnivore	24	NA	Tasmania
Cercartetus nanus	Burramyidae	DIPROTODONTIA	6	omnivore	24	NA	King Island
Ailurops ursinus	Phalangeridae	DIPROTODONTIA	1	herbivore	10000	Oriental	NA
Ailurops ursinus	Phalangeridae	DIPROTODONTIA	1	herbivore	10000	NA	Waleabahi
Ailurops ursinus	Phalangeridae	DIPROTODONTIA	1	herbivore	10000	NA	Lembeh Island
Ailurops ursinus	Phalangeridae	DIPROTODONTIA	1	herbivore	10000	NA	Peleng Island
Ailurops ursinus	Phalangeridae	DIPROTODONTIA	1	herbivore	10000	NA	Muna Island
Ailurops ursinus	Phalangeridae	DIPROTODONTIA	1	herbivore	10000	NA	Talatakoh
Ailurops ursinus	Phalangeridae	DIPROTODONTIA	1	herbivore	10000	NA	Togian
Ailurops ursinus	Phalangeridae	DIPROTODONTIA	1	herbivore	10000	NA	Malengi Island
Ailurops ursinus	Phalangeridae	DIPROTODONTIA	1	herbivore	10000	NA	Butung
Ailurops ursinus	Phalangeridae	DIPROTODONTIA	1	herbivore	10000	NA	Buton
Ailurops ursinus	Phalangeridae	DIPROTODONTIA	1	herbivore	10000	NA	Sulawesi
Ailurops ursinus	Phalangeridae	DIPROTODONTIA	1	herbivore	10000	NA	Batudaka
Ailurops ursinus	Phalangeridae	DIPROTODONTIA	1	herbivore	10000	NA	Waleakodi
Phalanger carmelitae	Phalangeridae	DIPROTODONTIA	4	omnivore	2047.5	Oceanian	NA
Phalanger carmelitae	Phalangeridae	DIPROTODONTIA	4	omnivore	2047.5	NA	New Guinea
Phalanger gymnotis	Phalangeridae	DIPROTODONTIA	1	herbivore	2597.89	Oceanian	NA
Phalanger gymnotis	Phalangeridae	DIPROTODONTIA	1	herbivore	2597.89	NA	Aru Islands
Phalanger gymnotis	Phalangeridae	DIPROTODONTIA	1	herbivore	2597.89	NA	Yapen
Phalanger gymnotis	Phalangeridae	DIPROTODONTIA	1	herbivore	2597.89	NA	Salawati
Phalanger gymnotis	Phalangeridae	DIPROTODONTIA	1	herbivore	2597.89	NA	Kobroor Island, Aru Islands
Phalanger gymnotis	Phalangeridae	DIPROTODONTIA	1	herbivore	2597.89	NA	Misool
Phalanger gymnotis	Phalangeridae	DIPROTODONTIA	1	herbivore	2597.89	NA	New Guinea
Phalanger intercastellanus	Phalangeridae	DIPROTODONTIA	4	omnivore	1747.5	Oceanian	NA
Phalanger intercastellanus	Phalangeridae	DIPROTODONTIA	4	omnivore	1747.5	NA	Ito Island
Phalanger intercastellanus	Phalangeridae	DIPROTODONTIA	4	omnivore	1747.5	NA	Goodenough Island
Phalanger intercastellanus	Phalangeridae	DIPROTODONTIA	4	omnivore	1747.5	NA	Sideia Island
Phalanger intercastellanus	Phalangeridae	DIPROTODONTIA	4	omnivore	1747.5	NA	Kiriwina Island
Phalanger intercastellanus	Phalangeridae	DIPROTODONTIA	4	omnivore	1747.5	NA	Normanby Island
Phalanger intercastellanus	Phalangeridae	DIPROTODONTIA	4	omnivore	1747.5	NA	Misima Island
Phalanger intercastellanus	Phalangeridae	DIPROTODONTIA	4	omnivore	1747.5	NA	Sudest Island
Phalanger intercastellanus	Phalangeridae	DIPROTODONTIA	4	omnivore	1747.5	NA	Rossel Island
Phalanger intercastellanus	Phalangeridae	DIPROTODONTIA	4	omnivore	1747.5	NA	Fergusson Island
Phalanger intercastellanus	Phalangeridae	DIPROTODONTIA	4	omnivore	1747.5	NA	Sariba Island
Phalanger intercastellanus	Phalangeridae	DIPROTODONTIA	4	omnivore	1747.5	NA	New Guinea
Phalanger lullulae	Phalangeridae	DIPROTODONTIA	4	omnivore	1632.5	Oceanian	NA
Phalanger lullulae	Phalangeridae	DIPROTODONTIA	4	omnivore	1632.5	NA	Woodlark Island
Phalanger matanim	Phalangeridae	DIPROTODONTIA	4	omnivore	1550	Oceanian	NA
Phalanger matanim	Phalangeridae	DIPROTODONTIA	4	omnivore	1550	NA	New Guinea
Phalanger orientalis	Phalangeridae	DIPROTODONTIA	4	omnivore	2168.75	Oceanian	NA
Phalanger orientalis	Phalangeridae	DIPROTODONTIA	4	omnivore	2168.75	Oriental	NA
Phalanger orientalis	Phalangeridae	DIPROTODONTIA	4	omnivore	2168.75	NA	Salawati
Phalanger orientalis	Phalangeridae	DIPROTODONTIA	4	omnivore	2168.75	NA	Karkar
Phalanger orientalis	Phalangeridae	DIPROTODONTIA	4	omnivore	2168.75	NA	New Guinea
Phalanger orientalis	Phalangeridae	DIPROTODONTIA	4	omnivore	2168.75	NA	Babar
Phalanger orientalis	Phalangeridae	DIPROTODONTIA	4	omnivore	2168.75	NA	Biak-Supiori
Phalanger orientalis	Phalangeridae	DIPROTODONTIA	4	omnivore	2168.75	NA	Numfoor
Phalanger orientalis	Phalangeridae	DIPROTODONTIA	4	omnivore	2168.75	NA	Waigeo
Phalanger orientalis	Phalangeridae	DIPROTODONTIA	4	omnivore	2168.75	NA	Batanta
Phalanger orientalis	Phalangeridae	DIPROTODONTIA	4	omnivore	2168.75	NA	Rani
Phalanger orientalis	Phalangeridae	DIPROTODONTIA	4	omnivore	2168.75	NA	Su Mios
Phalanger orientalis	Phalangeridae	DIPROTODONTIA	4	omnivore	2168.75	NA	Japen
Phalanger orientalis	Phalangeridae	DIPROTODONTIA	4	omnivore	2168.75	NA	Kai Islands
Phalanger orientalis	Phalangeridae	DIPROTODONTIA	4	omnivore	2168.75	NA	Misool
Phalanger ornatus	Phalangeridae	DIPROTODONTIA	4	omnivore	1787.5	Oceanian	NA
Phalanger ornatus	Phalangeridae	DIPROTODONTIA	4	omnivore	1787.5	NA	Batjan
Phalanger ornatus	Phalangeridae	DIPROTODONTIA	4	omnivore	1787.5	NA	Morotai
Phalanger ornatus	Phalangeridae	DIPROTODONTIA	4	omnivore	1787.5	NA	Halmahera
Phalanger rothschildi	Phalangeridae	DIPROTODONTIA	4	omnivore	1365	NA	Pulau Obilatu
Phalanger rothschildi	Phalangeridae	DIPROTODONTIA	4	omnivore	1365	NA	Bisa Island
Phalanger rothschildi	Phalangeridae	DIPROTODONTIA	4	omnivore	1365	NA	Obi Island
Phalanger sericeus	Phalangeridae	DIPROTODONTIA	4	omnivore	2003	Oceanian	NA
Phalanger sericeus	Phalangeridae	DIPROTODONTIA	4	omnivore	2003	NA	New Guinea
Phalanger vestitus	Phalangeridae	DIPROTODONTIA	4	omnivore	1850	Oceanian	NA
Phalanger vestitus	Phalangeridae	DIPROTODONTIA	4	omnivore	1850	NA	New Guinea
Spilocuscus maculatus	Phalangeridae	DIPROTODONTIA	2	herbivore	5106.75	Australian	NA
Spilocuscus maculatus	Phalangeridae	DIPROTODONTIA	2	herbivore	5106.75	Oceanian	NA
Spilocuscus maculatus	Phalangeridae	DIPROTODONTIA	2	herbivore	5106.75	NA	Batanta
Spilocuscus maculatus	Phalangeridae	DIPROTODONTIA	2	herbivore	5106.75	NA	Misool
Spilocuscus maculatus	Phalangeridae	DIPROTODONTIA	2	herbivore	5106.75	NA	Wokam
Spilocuscus maculatus	Phalangeridae	DIPROTODONTIA	2	herbivore	5106.75	NA	New Guinea
Spilocuscus maculatus	Phalangeridae	DIPROTODONTIA	2	herbivore	5106.75	NA	Salawati
Spilocuscus maculatus	Phalangeridae	DIPROTODONTIA	2	herbivore	5106.75	NA	Kur
Spilocuscus maculatus	Phalangeridae	DIPROTODONTIA	2	herbivore	5106.75	NA	Tioor
Spilocuscus maculatus	Phalangeridae	DIPROTODONTIA	2	herbivore	5106.75	NA	Numfoor
Spilocuscus maculatus	Phalangeridae	DIPROTODONTIA	2	herbivore	5106.75	NA	Aru Islands
Spilocuscus maculatus	Phalangeridae	DIPROTODONTIA	2	herbivore	5106.75	NA	Su Mios
Spilocuscus maculatus	Phalangeridae	DIPROTODONTIA	2	herbivore	5106.75	NA	Japen
Spilocuscus maculatus	Phalangeridae	DIPROTODONTIA	2	herbivore	5106.75	NA	Kei Islands
Spilocuscus rufoniger	Phalangeridae	DIPROTODONTIA	2	herbivore	6000	Oceanian	NA
Spilocuscus rufoniger	Phalangeridae	DIPROTODONTIA	2	herbivore	6000	NA	New Guinea
Strigocuscus celebensis	Phalangeridae	DIPROTODONTIA	1	herbivore	500	Oriental	NA
Strigocuscus celebensis	Phalangeridae	DIPROTODONTIA	1	herbivore	500	NA	Sangihe
Strigocuscus celebensis	Phalangeridae	DIPROTODONTIA	1	herbivore	500	NA	Sulawesi
Strigocuscus celebensis	Phalangeridae	DIPROTODONTIA	1	herbivore	500	NA	Muna Island
Strigocuscus celebensis	Phalangeridae	DIPROTODONTIA	1	herbivore	500	NA	Siau
Trichosurus caninus	Phalangeridae	DIPROTODONTIA	3	herbivore	3500	Australian	NA
Trichosurus caninus	Phalangeridae	DIPROTODONTIA	3	herbivore	3500	NA	Fraser Island
Trichosurus vulpecula	Phalangeridae	DIPROTODONTIA	3	herbivore	2650	Australian	NA
Trichosurus vulpecula	Phalangeridae	DIPROTODONTIA	3	herbivore	2650	Oceanian	NA
Trichosurus vulpecula	Phalangeridae	DIPROTODONTIA	3	herbivore	2650	NA	Barrow Island
Trichosurus vulpecula	Phalangeridae	DIPROTODONTIA	3	herbivore	2650	NA	Bathurst
Trichosurus vulpecula	Phalangeridae	DIPROTODONTIA	3	herbivore	2650	NA	Prudhoe
Trichosurus vulpecula	Phalangeridae	DIPROTODONTIA	3	herbivore	2650	NA	Flinders Island
Trichosurus vulpecula	Phalangeridae	DIPROTODONTIA	3	herbivore	2650	NA	Kangaroo Island
Trichosurus vulpecula	Phalangeridae	DIPROTODONTIA	3	herbivore	2650	NA	King Island
Trichosurus vulpecula	Phalangeridae	DIPROTODONTIA	3	herbivore	2650	NA	Melville Island
Trichosurus vulpecula	Phalangeridae	DIPROTODONTIA	3	herbivore	2650	NA	Tasmania
Trichosurus vulpecula	Phalangeridae	DIPROTODONTIA	3	herbivore	2650	NA	Magnetic
Trichosurus vulpecula	Phalangeridae	DIPROTODONTIA	3	herbivore	2650	NA	Cape Barren Island
Wyulda squamicaudata	Phalangeridae	DIPROTODONTIA	4	omnivore	1675	Australian	NA
Wyulda squamicaudata	Phalangeridae	DIPROTODONTIA	4	omnivore	1675	NA	Boongaree Island
Wyulda squamicaudata	Phalangeridae	DIPROTODONTIA	4	omnivore	1675	NA	Bigge Island
Hemibelideus lemuroides	Pseudocheiridae	DIPROTODONTIA	1	herbivore	952.5	Australian	NA
Petauroides volans	Pseudocheiridae	DIPROTODONTIA	1	herbivore	1300	Australian	NA
Petropseudes dahli	Pseudocheiridae	DIPROTODONTIA	2	herbivore	1640	Australian	NA
Petropseudes dahli	Pseudocheiridae	DIPROTODONTIA	2	herbivore	1640	NA	Groote Eylandt
Pseudocheirus peregrinus	Pseudocheiridae	DIPROTODONTIA	3	herbivore	900	Australian	NA
Pseudocheirus peregrinus	Pseudocheiridae	DIPROTODONTIA	3	herbivore	900	NA	Cape Barren Island
Pseudocheirus peregrinus	Pseudocheiridae	DIPROTODONTIA	3	herbivore	900	NA	Tasmania
Pseudocheirus peregrinus	Pseudocheiridae	DIPROTODONTIA	3	herbivore	900	NA	King Island
Pseudocheirus peregrinus	Pseudocheiridae	DIPROTODONTIA	3	herbivore	900	NA	Flinders Island
Pseudochirulus canescens	Pseudocheiridae	DIPROTODONTIA	2	herbivore	300	Oceanian	NA
Pseudochirulus canescens	Pseudocheiridae	DIPROTODONTIA	2	herbivore	300	NA	New Guinea
Pseudochirulus canescens	Pseudocheiridae	DIPROTODONTIA	2	herbivore	300	NA	Yapen
Pseudochirulus canescens	Pseudocheiridae	DIPROTODONTIA	2	herbivore	300	NA	Salawati
Pseudochirulus caroli	Pseudocheiridae	DIPROTODONTIA	2	herbivore	456.02	Oceanian	NA
Pseudochirulus caroli	Pseudocheiridae	DIPROTODONTIA	2	herbivore	456.02	NA	New Guinea
Pseudochirulus cinereus	Pseudocheiridae	DIPROTODONTIA	2	herbivore	977.48	Australian	NA
Pseudochirulus forbesi	Pseudocheiridae	DIPROTODONTIA	2	herbivore	639.16	Oceanian	NA
Pseudochirulus forbesi	Pseudocheiridae	DIPROTODONTIA	2	herbivore	639.16	NA	New Guinea
Pseudochirulus herbertensis	Pseudocheiridae	DIPROTODONTIA	2	herbivore	1098.34	Australian	NA
Pseudochirulus mayeri	Pseudocheiridae	DIPROTODONTIA	2	herbivore	151.75	Oceanian	NA
Pseudochirulus mayeri	Pseudocheiridae	DIPROTODONTIA	2	herbivore	151.75	NA	New Guinea
Pseudochirulus schlegeli	Pseudocheiridae	DIPROTODONTIA	2	herbivore	255.44	NA	New Guinea
Pseudochirops albertisii	Pseudocheiridae	DIPROTODONTIA	2	herbivore	784.85	Oceanian	NA
Pseudochirops albertisii	Pseudocheiridae	DIPROTODONTIA	2	herbivore	784.85	NA	Yapen
Pseudochirops albertisii	Pseudocheiridae	DIPROTODONTIA	2	herbivore	784.85	NA	New Guinea
Pseudochirops archeri	Pseudocheiridae	DIPROTODONTIA	2	herbivore	1091.5	Australian	NA
Pseudochirops corinnae	Pseudocheiridae	DIPROTODONTIA	2	herbivore	1123	Oceanian	NA
Pseudochirops corinnae	Pseudocheiridae	DIPROTODONTIA	2	herbivore	1123	NA	New Guinea
Pseudochirops coronatus	Pseudocheiridae	DIPROTODONTIA	2	herbivore	1500	Oceanian	NA
Pseudochirops coronatus	Pseudocheiridae	DIPROTODONTIA	2	herbivore	1500	NA	New Guinea
Pseudochirops cupreus	Pseudocheiridae	DIPROTODONTIA	2	herbivore	1724.5	Oceanian	NA
Pseudochirops cupreus	Pseudocheiridae	DIPROTODONTIA	2	herbivore	1724.5	NA	New Guinea
Dactylopsila palpator	Petauridae	DIPROTODONTIA	3	omnivore	398	Oceanian	NA
Dactylopsila tatei	Petauridae	DIPROTODONTIA	3	omnivore	252	Oceanian	NA
Dactylopsila tatei	Petauridae	DIPROTODONTIA	3	omnivore	252	NA	Fergusson Island
Dactylopsila trivirgata	Petauridae	DIPROTODONTIA	3	omnivore	413.53	Australian	NA
Dactylopsila trivirgata	Petauridae	DIPROTODONTIA	3	omnivore	413.53	Oceanian	NA
Dactylopsila trivirgata	Petauridae	DIPROTODONTIA	3	omnivore	413.53	NA	Japen Island
Dactylopsila trivirgata	Petauridae	DIPROTODONTIA	3	omnivore	413.53	NA	New Guinea
Dactylopsila trivirgata	Petauridae	DIPROTODONTIA	3	omnivore	413.53	NA	Waigeo
Dactylopsila trivirgata	Petauridae	DIPROTODONTIA	3	omnivore	413.53	NA	Aru Islands
Gymnobelideus leadbeateri	Petauridae	DIPROTODONTIA	2	omnivore	127	Australian	NA
Petaurus abidi	Petauridae	DIPROTODONTIA	4	omnivore	278	Oceanian	NA
Petaurus abidi	Petauridae	DIPROTODONTIA	4	omnivore	278	NA	New Guinea
Petaurus australis	Petauridae	DIPROTODONTIA	4	omnivore	575	Australian	NA
Petaurus biacensis	Petauridae	DIPROTODONTIA	4	omnivore	90.98	Oceanian	NA
Petaurus biacensis	Petauridae	DIPROTODONTIA	4	omnivore	90.98	NA	Biak-Supiori
Petaurus biacensis	Petauridae	DIPROTODONTIA	4	omnivore	90.98	NA	Owi Island
Petaurus breviceps	Petauridae	DIPROTODONTIA	4	omnivore	106.28	Australian	NA
Petaurus breviceps	Petauridae	DIPROTODONTIA	4	omnivore	106.28	Oceanian	NA
Petaurus breviceps	Petauridae	DIPROTODONTIA	4	omnivore	106.28	NA	Salawati
Petaurus breviceps	Petauridae	DIPROTODONTIA	4	omnivore	106.28	NA	Kadovar
Petaurus breviceps	Petauridae	DIPROTODONTIA	4	omnivore	106.28	NA	Koil
Petaurus breviceps	Petauridae	DIPROTODONTIA	4	omnivore	106.28	NA	Duke of York Island
Petaurus breviceps	Petauridae	DIPROTODONTIA	4	omnivore	106.28	NA	Aru Islands
Petaurus breviceps	Petauridae	DIPROTODONTIA	4	omnivore	106.28	NA	Wei
Petaurus breviceps	Petauridae	DIPROTODONTIA	4	omnivore	106.28	NA	New Guinea
Petaurus breviceps	Petauridae	DIPROTODONTIA	4	omnivore	106.28	NA	Bagabag
Petaurus breviceps	Petauridae	DIPROTODONTIA	4	omnivore	106.28	NA	Bam
Petaurus breviceps	Petauridae	DIPROTODONTIA	4	omnivore	106.28	NA	Misool
Petaurus breviceps	Petauridae	DIPROTODONTIA	4	omnivore	106.28	NA	Blupblup
Petaurus breviceps	Petauridae	DIPROTODONTIA	4	omnivore	106.28	NA	Gebe
Petaurus breviceps	Petauridae	DIPROTODONTIA	4	omnivore	106.28	NA	Ternate
Petaurus breviceps	Petauridae	DIPROTODONTIA	4	omnivore	106.28	NA	Melville Island
Petaurus breviceps	Petauridae	DIPROTODONTIA	4	omnivore	106.28	NA	Groote Eylandt
Petaurus breviceps	Petauridae	DIPROTODONTIA	4	omnivore	106.28	NA	Normanby
Petaurus breviceps	Petauridae	DIPROTODONTIA	4	omnivore	106.28	NA	Numfoor
Petaurus breviceps	Petauridae	DIPROTODONTIA	4	omnivore	106.28	NA	Sudest
Petaurus breviceps	Petauridae	DIPROTODONTIA	4	omnivore	106.28	NA	Karkar
Petaurus breviceps	Petauridae	DIPROTODONTIA	4	omnivore	106.28	NA	Japen
Petaurus breviceps	Petauridae	DIPROTODONTIA	4	omnivore	106.28	NA	Vokeo
Petaurus breviceps	Petauridae	DIPROTODONTIA	4	omnivore	106.28	NA	Batjan
Petaurus breviceps	Petauridae	DIPROTODONTIA	4	omnivore	106.28	NA	Goodenough
Petaurus breviceps	Petauridae	DIPROTODONTIA	4	omnivore	106.28	NA	Woodlark
Petaurus breviceps	Petauridae	DIPROTODONTIA	4	omnivore	106.28	NA	Misima
Petaurus breviceps	Petauridae	DIPROTODONTIA	4	omnivore	106.28	NA	Bathurst Island
Petaurus breviceps	Petauridae	DIPROTODONTIA	4	omnivore	106.28	NA	Augustus
Petaurus breviceps	Petauridae	DIPROTODONTIA	4	omnivore	106.28	NA	Fergusson
Petaurus breviceps	Petauridae	DIPROTODONTIA	4	omnivore	106.28	NA	Kai Besar
Petaurus breviceps	Petauridae	DIPROTODONTIA	4	omnivore	106.28	NA	Halmahera
Petaurus breviceps	Petauridae	DIPROTODONTIA	4	omnivore	106.28	NA	New Britain
Petaurus gracilis	Petauridae	DIPROTODONTIA	4	omnivore	353	Australian	NA
Petaurus norfolcensis	Petauridae	DIPROTODONTIA	4	omnivore	230	Australian	NA
Petaurus norfolcensis	Petauridae	DIPROTODONTIA	4	omnivore	230	NA	Fraser Island
Tarsipes rostratus	Tarsipedidae	DIPROTODONTIA	1	herbivore	9	Australian	NA
Acrobates pygmaeus	Acrobatidae	DIPROTODONTIA	3	omnivore	12	Australian	NA
Acrobates pygmaeus	Acrobatidae	DIPROTODONTIA	3	omnivore	12	NA	Fraser Island
Distoechurus pennatus	Acrobatidae	DIPROTODONTIA	3	omnivore	44.1	Oceanian	NA
Distoechurus pennatus	Acrobatidae	DIPROTODONTIA	3	omnivore	44.1	NA	New Guinea
Hypsiprymnodon moschatus	Hypsiprymnodontidae	DIPROTODONTIA	3	omnivore	520	Australian	NA
Aepyprymnus rufescens	Potoroidae	DIPROTODONTIA	1	herbivore	3250	Australian	NA
Bettongia gaimardi	Potoroidae	DIPROTODONTIA	2	herbivore	1660	Australian	NA
Bettongia gaimardi	Potoroidae	DIPROTODONTIA	2	herbivore	1660	NA	Tasmania
Bettongia gaimardi	Potoroidae	DIPROTODONTIA	2	herbivore	1660	NA	Bruny Island
Bettongia lesueur	Potoroidae	DIPROTODONTIA	2	herbivore	1500	Australian	NA
Bettongia lesueur	Potoroidae	DIPROTODONTIA	2	herbivore	1500	NA	Barrow Island
Bettongia lesueur	Potoroidae	DIPROTODONTIA	2	herbivore	1500	NA	Dorre Island
Bettongia lesueur	Potoroidae	DIPROTODONTIA	2	herbivore	1500	NA	Bernier Island
Bettongia penicillata	Potoroidae	DIPROTODONTIA	2	herbivore	1300	Australian	NA
Bettongia tropica	Potoroidae	DIPROTODONTIA	3	omnivore	1256.58	Australian	NA
Potorous longipes	Potoroidae	DIPROTODONTIA	2	omnivore	1900	Australian	NA
Potorous tridactylus	Potoroidae	DIPROTODONTIA	2	omnivore	1100	Australian	NA
Potorous tridactylus	Potoroidae	DIPROTODONTIA	2	omnivore	1100	NA	Cape Barren Island
Potorous tridactylus	Potoroidae	DIPROTODONTIA	2	omnivore	1100	NA	King Island
Potorous tridactylus	Potoroidae	DIPROTODONTIA	2	omnivore	1100	NA	French Island
Potorous tridactylus	Potoroidae	DIPROTODONTIA	2	omnivore	1100	NA	Tasmania
Potorous tridactylus	Potoroidae	DIPROTODONTIA	2	omnivore	1100	NA	Flinders Island
Potorous tridactylus	Potoroidae	DIPROTODONTIA	2	omnivore	1100	NA	Fraser Island
Lagostrophus fasciatus	Macropodidae	DIPROTODONTIA	2	herbivore	1700	NA	Bernier Island
Lagostrophus fasciatus	Macropodidae	DIPROTODONTIA	2	herbivore	1700	NA	Dorre Island
Dendrolagus bennettianus	Macropodidae	DIPROTODONTIA	2	herbivore	10950	Australian	NA
Dendrolagus dorianus	Macropodidae	DIPROTODONTIA	2	herbivore	9581	Oceanian	NA
Dendrolagus dorianus	Macropodidae	DIPROTODONTIA	2	herbivore	9581	NA	New Guinea
Dendrolagus goodfellowi	Macropodidae	DIPROTODONTIA	2	herbivore	8025	Oceanian	NA
Dendrolagus goodfellowi	Macropodidae	DIPROTODONTIA	2	herbivore	8025	NA	New Guinea
Dendrolagus inustus	Macropodidae	DIPROTODONTIA	2	herbivore	13031.25	Oceanian	NA
Dendrolagus inustus	Macropodidae	DIPROTODONTIA	2	herbivore	13031.25	NA	Waigeo
Dendrolagus inustus	Macropodidae	DIPROTODONTIA	2	herbivore	13031.25	NA	New Guinea
Dendrolagus inustus	Macropodidae	DIPROTODONTIA	2	herbivore	13031.25	NA	Yapen
Dendrolagus inustus	Macropodidae	DIPROTODONTIA	2	herbivore	13031.25	NA	Misool
Dendrolagus inustus	Macropodidae	DIPROTODONTIA	2	herbivore	13031.25	NA	Batanta
Dendrolagus inustus	Macropodidae	DIPROTODONTIA	2	herbivore	13031.25	NA	Salawati
Dendrolagus lumholtzi	Macropodidae	DIPROTODONTIA	2	herbivore	6750	Australian	NA
Dendrolagus matschiei	Macropodidae	DIPROTODONTIA	2	herbivore	6960	Oceanian	NA
Dendrolagus matschiei	Macropodidae	DIPROTODONTIA	2	herbivore	6960	NA	New Guinea
Dendrolagus mbaiso	Macropodidae	DIPROTODONTIA	2	herbivore	9395.06	NA	New Guinea
Dendrolagus scottae	Macropodidae	DIPROTODONTIA	2	herbivore	10375	Oceanian	NA
Dendrolagus scottae	Macropodidae	DIPROTODONTIA	2	herbivore	10375	NA	New Guinea
Dendrolagus spadix	Macropodidae	DIPROTODONTIA	2	herbivore	9100	Oceanian	NA
Dendrolagus spadix	Macropodidae	DIPROTODONTIA	2	herbivore	9100	NA	New Guinea
Dendrolagus ursinus	Macropodidae	DIPROTODONTIA	2	herbivore	13250	Oceanian	NA
Dendrolagus ursinus	Macropodidae	DIPROTODONTIA	2	herbivore	13250	NA	New Guinea
Dorcopsis atrata	Macropodidae	DIPROTODONTIA	2	herbivore	5916.5	Oceanian	NA
Dorcopsis atrata	Macropodidae	DIPROTODONTIA	2	herbivore	5916.5	NA	Goodenough
Dorcopsis hageni	Macropodidae	DIPROTODONTIA	2	herbivore	5500	Oceanian	NA
Dorcopsis hageni	Macropodidae	DIPROTODONTIA	2	herbivore	5500	NA	New Guinea
Dorcopsis luctuosa	Macropodidae	DIPROTODONTIA	2	herbivore	6352	Oceanian	NA
Dorcopsis luctuosa	Macropodidae	DIPROTODONTIA	2	herbivore	6352	NA	New Guinea
Dorcopsis muelleri	Macropodidae	DIPROTODONTIA	2	herbivore	5500	Oceanian	NA
Dorcopsis muelleri	Macropodidae	DIPROTODONTIA	2	herbivore	5500	NA	Misool
Dorcopsis muelleri	Macropodidae	DIPROTODONTIA	2	herbivore	5500	NA	Salawati
Dorcopsis muelleri	Macropodidae	DIPROTODONTIA	2	herbivore	5500	NA	Yapen
Dorcopsis muelleri	Macropodidae	DIPROTODONTIA	2	herbivore	5500	NA	New Guinea
Dorcopsulus macleayi	Macropodidae	DIPROTODONTIA	2	herbivore	2988	Oceanian	NA
Dorcopsulus macleayi	Macropodidae	DIPROTODONTIA	2	herbivore	2988	NA	New Guinea
Dorcopsulus vanheurni	Macropodidae	DIPROTODONTIA	2	herbivore	1785.75	Oceanian	NA
Dorcopsulus vanheurni	Macropodidae	DIPROTODONTIA	2	herbivore	1785.75	NA	New Guinea
Lagorchestes conspicillatus	Macropodidae	DIPROTODONTIA	1	herbivore	3050	Australian	NA
Lagorchestes conspicillatus	Macropodidae	DIPROTODONTIA	1	herbivore	3050	Oceanian	NA
Lagorchestes conspicillatus	Macropodidae	DIPROTODONTIA	1	herbivore	3050	NA	Barrow
Lagorchestes conspicillatus	Macropodidae	DIPROTODONTIA	1	herbivore	3050	NA	New Guinea
Lagorchestes hirsutus	Macropodidae	DIPROTODONTIA	1	herbivore	1265	NA	Bernier
Lagorchestes hirsutus	Macropodidae	DIPROTODONTIA	1	herbivore	1265	NA	Dorre
Macropus fuliginosus	Macropodidae	DIPROTODONTIA	1	herbivore	22000	Australian	NA
Macropus fuliginosus	Macropodidae	DIPROTODONTIA	1	herbivore	22000	NA	Kangaroo
Macropus giganteus	Macropodidae	DIPROTODONTIA	1	herbivore	25875	Australian	NA
Macropus giganteus	Macropodidae	DIPROTODONTIA	1	herbivore	25875	NA	Fraser
Macropus giganteus	Macropodidae	DIPROTODONTIA	1	herbivore	25875	NA	Tasmania
Onychogalea fraenata	Macropodidae	DIPROTODONTIA	1	herbivore	5500	Australian	NA
Onychogalea unguifera	Macropodidae	DIPROTODONTIA	1	herbivore	6650	Australian	NA
Petrogale assimilis	Macropodidae	DIPROTODONTIA	2	herbivore	4500	Australian	NA
Petrogale assimilis	Macropodidae	DIPROTODONTIA	2	herbivore	4500	NA	Magnetic Island
Petrogale assimilis	Macropodidae	DIPROTODONTIA	2	herbivore	4500	NA	Palm Island
Petrogale brachyotis	Macropodidae	DIPROTODONTIA	3	herbivore	4050	Australian	NA
Petrogale brachyotis	Macropodidae	DIPROTODONTIA	3	herbivore	4050	Oceanian	NA
Petrogale brachyotis	Macropodidae	DIPROTODONTIA	3	herbivore	4050	NA	Koolan
Petrogale brachyotis	Macropodidae	DIPROTODONTIA	3	herbivore	4050	NA	Sir Edward Pellew Group
Petrogale brachyotis	Macropodidae	DIPROTODONTIA	3	herbivore	4050	NA	Manchinbar
Petrogale brachyotis	Macropodidae	DIPROTODONTIA	3	herbivore	4050	NA	Groote Eylandt
Petrogale brachyotis	Macropodidae	DIPROTODONTIA	3	herbivore	4050	NA	Raragala
Petrogale brachyotis	Macropodidae	DIPROTODONTIA	3	herbivore	4050	NA	Wigram
Petrogale burbidgei	Macropodidae	DIPROTODONTIA	1	herbivore	1258	Australian	NA
Petrogale burbidgei	Macropodidae	DIPROTODONTIA	1	herbivore	1258	NA	Bigge Island
Petrogale burbidgei	Macropodidae	DIPROTODONTIA	1	herbivore	1258	NA	Wollaston Island
Petrogale burbidgei	Macropodidae	DIPROTODONTIA	1	herbivore	1258	NA	Katers Island
Petrogale burbidgei	Macropodidae	DIPROTODONTIA	1	herbivore	1258	NA	Boongaree Island
Petrogale concinna	Macropodidae	DIPROTODONTIA	1	herbivore	1400	Australian	NA
Petrogale concinna	Macropodidae	DIPROTODONTIA	1	herbivore	1400	NA	Borda Island
Petrogale concinna	Macropodidae	DIPROTODONTIA	1	herbivore	1400	NA	Hidden Island
Petrogale concinna	Macropodidae	DIPROTODONTIA	1	herbivore	1400	NA	Darcy Island
Petrogale concinna	Macropodidae	DIPROTODONTIA	1	herbivore	1400	NA	Augustus Island
Petrogale concinna	Macropodidae	DIPROTODONTIA	1	herbivore	1400	NA	Long Island
Petrogale godmani	Macropodidae	DIPROTODONTIA	1	herbivore	4750	Australian	NA
Petrogale inornata	Macropodidae	DIPROTODONTIA	1	herbivore	4600	Australian	NA
Petrogale inornata	Macropodidae	DIPROTODONTIA	1	herbivore	4600	NA	Whitsunday Island
Petrogale lateralis	Macropodidae	DIPROTODONTIA	1	herbivore	4625	Australian	NA
Petrogale lateralis	Macropodidae	DIPROTODONTIA	1	herbivore	4625	NA	Remark Island
Petrogale lateralis	Macropodidae	DIPROTODONTIA	1	herbivore	4625	NA	Salisbury Island
Petrogale lateralis	Macropodidae	DIPROTODONTIA	1	herbivore	4625	NA	Mondrain Island
Petrogale lateralis	Macropodidae	DIPROTODONTIA	1	herbivore	4625	NA	Depuch Island
Petrogale lateralis	Macropodidae	DIPROTODONTIA	1	herbivore	4625	NA	Barrow Island
Petrogale lateralis	Macropodidae	DIPROTODONTIA	1	herbivore	4625	NA	Frederick Island
Petrogale lateralis	Macropodidae	DIPROTODONTIA	1	herbivore	4625	NA	Wilson Island
Petrogale lateralis	Macropodidae	DIPROTODONTIA	1	herbivore	4625	NA	North Pearson
Petrogale penicillata	Macropodidae	DIPROTODONTIA	3	herbivore	7100	Australian	NA
Petrogale persephone	Macropodidae	DIPROTODONTIA	1	herbivore	6200	Australian	NA
Petrogale purpureicollis	Macropodidae	DIPROTODONTIA	2	herbivore	5850	Australian	NA
Petrogale rothschildi	Macropodidae	DIPROTODONTIA	1	herbivore	3400	Australian	NA
Petrogale rothschildi	Macropodidae	DIPROTODONTIA	1	herbivore	3400	NA	Enderby Island
Petrogale rothschildi	Macropodidae	DIPROTODONTIA	1	herbivore	3400	NA	Dolphin Island
Petrogale rothschildi	Macropodidae	DIPROTODONTIA	1	herbivore	3400	NA	Rosemary Island
Petrogale xanthopus	Macropodidae	DIPROTODONTIA	1	herbivore	8500	Australian	NA
Setonix brachyurus	Macropodidae	DIPROTODONTIA	1	herbivore	3250	Australian	NA
Setonix brachyurus	Macropodidae	DIPROTODONTIA	1	herbivore	3250	NA	Rottnest Island
Setonix brachyurus	Macropodidae	DIPROTODONTIA	1	herbivore	3250	NA	Bald Island
Thylogale billardierii	Macropodidae	DIPROTODONTIA	1	herbivore	5450	Australian	NA
Thylogale billardierii	Macropodidae	DIPROTODONTIA	1	herbivore	5450	NA	King Island
Thylogale billardierii	Macropodidae	DIPROTODONTIA	1	herbivore	5450	NA	Tasmania
Thylogale billardierii	Macropodidae	DIPROTODONTIA	1	herbivore	5450	NA	Flinders Island
Thylogale billardierii	Macropodidae	DIPROTODONTIA	1	herbivore	5450	NA	Cape Barren Island
Thylogale browni	Macropodidae	DIPROTODONTIA	1	herbivore	5478	Oceanian	NA
Thylogale browni	Macropodidae	DIPROTODONTIA	1	herbivore	5478	NA	New Guinea
Thylogale brunii	Macropodidae	DIPROTODONTIA	1	herbivore	3620	Oceanian	NA
Thylogale brunii	Macropodidae	DIPROTODONTIA	1	herbivore	3620	NA	Dolak
Thylogale brunii	Macropodidae	DIPROTODONTIA	1	herbivore	3620	NA	Kai Besar
Thylogale brunii	Macropodidae	DIPROTODONTIA	1	herbivore	3620	NA	Aru Islands
Thylogale brunii	Macropodidae	DIPROTODONTIA	1	herbivore	3620	NA	New Guinea
Thylogale calabyi	Macropodidae	DIPROTODONTIA	1	herbivore	4326.13	NA	New Guinea
Thylogale stigmatica	Macropodidae	DIPROTODONTIA	1	herbivore	4600	Australian	NA
Thylogale stigmatica	Macropodidae	DIPROTODONTIA	1	herbivore	4600	Oceanian	NA
Thylogale stigmatica	Macropodidae	DIPROTODONTIA	1	herbivore	4600	NA	New Guinea
Thylogale thetis	Macropodidae	DIPROTODONTIA	1	herbivore	5400	Australian	NA
Wallabia bicolor	Macropodidae	DIPROTODONTIA	1	herbivore	15000	Australian	NA
Wallabia bicolor	Macropodidae	DIPROTODONTIA	1	herbivore	15000	NA	North Stradbroke Island
Wallabia bicolor	Macropodidae	DIPROTODONTIA	1	herbivore	15000	NA	Moreton Island
Wallabia bicolor	Macropodidae	DIPROTODONTIA	1	herbivore	15000	NA	Fraser Island
Wallabia bicolor	Macropodidae	DIPROTODONTIA	1	herbivore	15000	NA	South Stradbroke Island
Wallabia bicolor	Macropodidae	DIPROTODONTIA	1	herbivore	15000	NA	Bribie Island
Geogale aurita	Tenrecidae	AFROSORICIDA	2	carnivore	7	Madagascan	NA
Geogale aurita	Tenrecidae	AFROSORICIDA	2	carnivore	7	NA	Madagascar
Limnogale mergulus	Tenrecidae	AFROSORICIDA	3	carnivore	78.6	Madagascan	NA
Limnogale mergulus	Tenrecidae	AFROSORICIDA	3	carnivore	78.6	NA	Madagascar
Microgale brevicaudata	Tenrecidae	AFROSORICIDA	1	carnivore	11.3	Madagascan	NA
Microgale brevicaudata	Tenrecidae	AFROSORICIDA	1	carnivore	11.3	NA	Madagascar
Microgale cowani	Tenrecidae	AFROSORICIDA	1	carnivore	13.8	Madagascan	NA
Microgale cowani	Tenrecidae	AFROSORICIDA	1	carnivore	13.8	NA	Madagascar
Microgale dobsoni	Tenrecidae	AFROSORICIDA	1	carnivore	38	Madagascan	NA
Microgale dobsoni	Tenrecidae	AFROSORICIDA	1	carnivore	38	NA	Madagascar
Microgale drouhardi	Tenrecidae	AFROSORICIDA	1	carnivore	10.5	Madagascan	NA
Microgale drouhardi	Tenrecidae	AFROSORICIDA	1	carnivore	10.5	NA	Madagascar
Microgale dryas	Tenrecidae	AFROSORICIDA	1	carnivore	40	Madagascan	NA
Microgale dryas	Tenrecidae	AFROSORICIDA	1	carnivore	40	NA	Madagascar
Microgale fotsifotsy	Tenrecidae	AFROSORICIDA	1	carnivore	7.7	NA	Madagascar
Microgale gracilis	Tenrecidae	AFROSORICIDA	1	carnivore	23.3	Madagascan	NA
Microgale gracilis	Tenrecidae	AFROSORICIDA	1	carnivore	23.3	NA	Madagascar
Microgale gymnorhyncha	Tenrecidae	AFROSORICIDA	1	carnivore	18.2	NA	Madagascar
Microgale longicaudata	Tenrecidae	AFROSORICIDA	1	carnivore	7.3	Madagascan	NA
Microgale longicaudata	Tenrecidae	AFROSORICIDA	1	carnivore	7.3	NA	Madagascar
Microgale monticola	Tenrecidae	AFROSORICIDA	1	carnivore	13.9	NA	Madagascar
Microgale parvula	Tenrecidae	AFROSORICIDA	1	carnivore	3.4	Madagascan	NA
Microgale parvula	Tenrecidae	AFROSORICIDA	1	carnivore	3.4	NA	Madagascar
Microgale principula	Tenrecidae	AFROSORICIDA	1	carnivore	10.2	Madagascan	NA
Microgale principula	Tenrecidae	AFROSORICIDA	1	carnivore	10.2	NA	Madagascar
Microgale pusilla	Tenrecidae	AFROSORICIDA	1	carnivore	3.4	Madagascan	NA
Microgale pusilla	Tenrecidae	AFROSORICIDA	1	carnivore	3.4	NA	Madagascar
Microgale soricoides	Tenrecidae	AFROSORICIDA	1	carnivore	18.7	NA	Madagascar
Microgale taiva	Tenrecidae	AFROSORICIDA	1	carnivore	12.4	Madagascan	NA
Microgale taiva	Tenrecidae	AFROSORICIDA	1	carnivore	12.4	NA	Madagascar
Microgale talazaci	Tenrecidae	AFROSORICIDA	1	carnivore	48	Madagascan	NA
Microgale talazaci	Tenrecidae	AFROSORICIDA	1	carnivore	48	NA	Madagascar
Microgale thomasi	Tenrecidae	AFROSORICIDA	1	carnivore	22.9	Madagascan	NA
Microgale thomasi	Tenrecidae	AFROSORICIDA	1	carnivore	22.9	NA	Madagascar
Oryzorictes hova	Tenrecidae	AFROSORICIDA	1	carnivore	36.5	Madagascan	NA
Oryzorictes hova	Tenrecidae	AFROSORICIDA	1	carnivore	36.5	NA	Madagascar
Oryzorictes tetradactylus	Tenrecidae	AFROSORICIDA	1	carnivore	36	Madagascan	NA
Oryzorictes tetradactylus	Tenrecidae	AFROSORICIDA	1	carnivore	36	NA	Madagascar
Micropotamogale lamottei	Tenrecidae	AFROSORICIDA	3	carnivore	69.6	Afrotropical	NA
Micropotamogale ruwenzorii	Tenrecidae	AFROSORICIDA	3	carnivore	98.5	Afrotropical	NA
Potamogale velox	Tenrecidae	AFROSORICIDA	3	carnivore	659.99	Afrotropical	NA
Echinops telfairi	Tenrecidae	AFROSORICIDA	2	omnivore	180	Madagascan	NA
Echinops telfairi	Tenrecidae	AFROSORICIDA	2	omnivore	180	NA	Madagascar
Hemicentetes nigriceps	Tenrecidae	AFROSORICIDA	1	carnivore	102.99	Madagascan	NA
Hemicentetes nigriceps	Tenrecidae	AFROSORICIDA	1	carnivore	102.99	NA	Madagascar
Hemicentetes semispinosus	Tenrecidae	AFROSORICIDA	1	carnivore	137.8	Madagascan	NA
Hemicentetes semispinosus	Tenrecidae	AFROSORICIDA	1	carnivore	137.8	NA	Madagascar
Setifer setosus	Tenrecidae	AFROSORICIDA	2	carnivore	294	Madagascan	NA
Setifer setosus	Tenrecidae	AFROSORICIDA	2	carnivore	294	NA	Madagascar
Tenrec ecaudatus	Tenrecidae	AFROSORICIDA	2	omnivore	868	Madagascan	NA
Tenrec ecaudatus	Tenrecidae	AFROSORICIDA	2	omnivore	868	NA	Madagascar
Carpitalpa arendsi	Chrysochloridae	AFROSORICIDA	1	carnivore	52.34	Afrotropical	NA
Chlorotalpa sclateri	Chrysochloridae	AFROSORICIDA	1	carnivore	41	Afrotropical	NA
Chrysochloris asiatica	Chrysochloridae	AFROSORICIDA	1	carnivore	49	Afrotropical	NA
Chrysochloris asiatica	Chrysochloridae	AFROSORICIDA	1	carnivore	49	NA	Robben
Chrysochloris stuhlmanni	Chrysochloridae	AFROSORICIDA	1	carnivore	39.8	Afrotropical	NA
Chrysochloris visagiei	Chrysochloridae	AFROSORICIDA	1	carnivore	30	Afrotropical	NA
Chrysospalax trevelyani	Chrysochloridae	AFROSORICIDA	1	carnivore	426.5	Afrotropical	NA
Chrysospalax villosus	Chrysochloridae	AFROSORICIDA	1	carnivore	119.88	Afrotropical	NA
Amblysomus hottentotus	Chrysochloridae	AFROSORICIDA	1	carnivore	52.6	Afrotropical	NA
Calcochloris obtusirostris	Chrysochloridae	AFROSORICIDA	1	carnivore	24.05	Afrotropical	NA
Neamblysomus julianae	Chrysochloridae	AFROSORICIDA	1	carnivore	21.99	Afrotropical	NA
Elephantulus brachyrhynchus	Macroscelididae	MACROSCELIDEA	1	carnivore	47.5	Afrotropical	NA
Elephantulus edwardii	Macroscelididae	MACROSCELIDEA	1	carnivore	48	Afrotropical	NA
Elephantulus fuscipes	Macroscelididae	MACROSCELIDEA	1	carnivore	57	Afrotropical	NA
Elephantulus intufi	Macroscelididae	MACROSCELIDEA	1	carnivore	49.5	Afrotropical	NA
Elephantulus myurus	Macroscelididae	MACROSCELIDEA	1	carnivore	52.4	Afrotropical	NA
Elephantulus rozeti	Macroscelididae	MACROSCELIDEA	1	carnivore	48	Afrotropical	NA
Elephantulus rozeti	Macroscelididae	MACROSCELIDEA	1	carnivore	48	Saharo.Arabian	NA
Elephantulus rufescens	Macroscelididae	MACROSCELIDEA	1	carnivore	37.5	Afrotropical	NA
Elephantulus rupestris	Macroscelididae	MACROSCELIDEA	1	carnivore	66.4	Afrotropical	NA
Macroscelides proboscideus	Macroscelididae	MACROSCELIDEA	3	omnivore	38.2	Afrotropical	NA
Petrodromus tetradactylus	Macroscelididae	MACROSCELIDEA	1	carnivore	187.5	Afrotropical	NA
Rhynchocyon chrysopygus	Macroscelididae	MACROSCELIDEA	1	carnivore	540	Afrotropical	NA
Rhynchocyon cirnei	Macroscelididae	MACROSCELIDEA	1	carnivore	490	Afrotropical	NA
Rhynchocyon petersi	Macroscelididae	MACROSCELIDEA	1	carnivore	424	Afrotropical	NA
Rhynchocyon petersi	Macroscelididae	MACROSCELIDEA	1	carnivore	424	NA	Mafia
Rhynchocyon petersi	Macroscelididae	MACROSCELIDEA	1	carnivore	424	NA	Zanzibar
Orycteropus afer	Orycteropodidae	TUBULIDENTATA	1	carnivore	52350.4	Afrotropical	NA
Orycteropus afer	Orycteropodidae	TUBULIDENTATA	1	carnivore	52350.4	Saharo.Arabian	NA
Dendrohyrax arboreus	Procaviidae	HYRACOIDEA	2	herbivore	2949.99	Afrotropical	NA
Dendrohyrax dorsalis	Procaviidae	HYRACOIDEA	2	herbivore	3175	Afrotropical	NA
Dendrohyrax dorsalis	Procaviidae	HYRACOIDEA	2	herbivore	3175	NA	Bioko
Heterohyrax brucei	Procaviidae	HYRACOIDEA	1	herbivore	2625	Afrotropical	NA
Heterohyrax brucei	Procaviidae	HYRACOIDEA	1	herbivore	2625	Saharo.Arabian	NA
Procavia capensis	Procaviidae	HYRACOIDEA	1	herbivore	3029.98	Afrotropical	NA
Procavia capensis	Procaviidae	HYRACOIDEA	1	herbivore	3029.98	Saharo.Arabian	NA
Elephas maximus	Elephantidae	PROBOSCIDEA	1	herbivore	2915040	Oriental	NA
Elephas maximus	Elephantidae	PROBOSCIDEA	1	herbivore	2915040	Sino.Japanese	NA
Loxodonta africana	Elephantidae	PROBOSCIDEA	1	herbivore	3940034.28	Afrotropical	NA
Dasypus hybridus	Dasypodidae	CINGULATA	1	carnivore	1500	Neotropical	NA
Dasypus kappleri	Dasypodidae	CINGULATA	1	carnivore	9500	Neotropical	NA
Dasypus novemcinctus	Dasypodidae	CINGULATA	1	carnivore	4203.78	Neotropical	NA
Dasypus novemcinctus	Dasypodidae	CINGULATA	1	carnivore	4203.78	Panamanian	NA
Dasypus novemcinctus	Dasypodidae	CINGULATA	1	carnivore	4203.78	Nearctic	NA
Dasypus novemcinctus	Dasypodidae	CINGULATA	1	carnivore	4203.78	NA	Tobago
Dasypus novemcinctus	Dasypodidae	CINGULATA	1	carnivore	4203.78	NA	Trinidad
Dasypus novemcinctus	Dasypodidae	CINGULATA	1	carnivore	4203.78	NA	Grenada
Dasypus pilosus	Dasypodidae	CINGULATA	1	carnivore	4444.98	Neotropical	NA
Dasypus sabanicola	Dasypodidae	CINGULATA	1	carnivore	1150.01	Neotropical	NA
Dasypus sabanicola	Dasypodidae	CINGULATA	1	carnivore	1150.01	Panamanian	NA
Dasypus septemcinctus	Dasypodidae	CINGULATA	1	carnivore	1526.65	Neotropical	NA
Chaetophractus vellerosus	Dasypodidae	CINGULATA	4	omnivore	1030.01	Neotropical	NA
Chaetophractus villosus	Dasypodidae	CINGULATA	4	omnivore	4540.04	Neotropical	NA
Chlamyphorus truncatus	Dasypodidae	CINGULATA	1	carnivore	44.3	Neotropical	NA
Euphractus sexcinctus	Dasypodidae	CINGULATA	2	omnivore	4782.89	Neotropical	NA
Zaedyus pichiy	Dasypodidae	CINGULATA	1	carnivore	1380	Neotropical	NA
Cabassous centralis	Dasypodidae	CINGULATA	1	carnivore	3809.96	Neotropical	NA
Cabassous centralis	Dasypodidae	CINGULATA	1	carnivore	3809.96	Panamanian	NA
Cabassous chacoensis	Dasypodidae	CINGULATA	1	carnivore	1490.01	Neotropical	NA
Cabassous tatouay	Dasypodidae	CINGULATA	1	carnivore	5349.95	Neotropical	NA
Cabassous unicinctus	Dasypodidae	CINGULATA	1	carnivore	4799.99	Neotropical	NA
Cabassous unicinctus	Dasypodidae	CINGULATA	1	carnivore	4799.99	Panamanian	NA
Priodontes maximus	Dasypodidae	CINGULATA	2	carnivore	45359.68	Neotropical	NA
Priodontes maximus	Dasypodidae	CINGULATA	2	carnivore	45359.68	Panamanian	NA
Tolypeutes matacus	Dasypodidae	CINGULATA	2	omnivore	1200	Neotropical	NA
Tolypeutes tricinctus	Dasypodidae	CINGULATA	2	omnivore	1487	Neotropical	NA
Bradypus torquatus	Bradypodidae	PILOSA	1	herbivore	3899.96	Neotropical	NA
Bradypus tridactylus	Bradypodidae	PILOSA	1	herbivore	3849.99	Neotropical	NA
Bradypus variegatus	Bradypodidae	PILOSA	1	herbivore	4335.01	Neotropical	NA
Bradypus variegatus	Bradypodidae	PILOSA	1	herbivore	4335.01	Panamanian	NA
Choloepus didactylus	Megalonychidae	PILOSA	2	herbivore	5160	Neotropical	NA
Choloepus hoffmanni	Megalonychidae	PILOSA	2	herbivore	4750.01	Neotropical	NA
Choloepus hoffmanni	Megalonychidae	PILOSA	2	herbivore	4750.01	Panamanian	NA
Cyclopes didactylus	Cyclopedidae	PILOSA	1	carnivore	329.5	Neotropical	NA
Cyclopes didactylus	Cyclopedidae	PILOSA	1	carnivore	329.5	Panamanian	NA
Cyclopes didactylus	Cyclopedidae	PILOSA	1	carnivore	329.5	NA	Trinidad
Myrmecophaga tridactyla	Myrmecophagidae	PILOSA	1	carnivore	22333.15	Neotropical	NA
Myrmecophaga tridactyla	Myrmecophagidae	PILOSA	1	carnivore	22333.15	Panamanian	NA
Tamandua mexicana	Myrmecophagidae	PILOSA	1	carnivore	4209.98	Neotropical	NA
Tamandua mexicana	Myrmecophagidae	PILOSA	1	carnivore	4209.98	Panamanian	NA
Tamandua mexicana	Myrmecophagidae	PILOSA	1	carnivore	4209.98	Nearctic	NA
Tamandua tetradactyla	Myrmecophagidae	PILOSA	1	carnivore	5515.06	Neotropical	NA
Tamandua tetradactyla	Myrmecophagidae	PILOSA	1	carnivore	5515.06	Panamanian	NA
Tamandua tetradactyla	Myrmecophagidae	PILOSA	1	carnivore	5515.06	NA	Trinidad and Tobago
Anathana ellioti	Tupaiidae	SCANDENTIA	2	omnivore	160	Oriental	NA
Dendrogale melanura	Tupaiidae	SCANDENTIA	1	carnivore	60	Oriental	NA
Dendrogale melanura	Tupaiidae	SCANDENTIA	1	carnivore	60	NA	Borneo
Dendrogale murina	Tupaiidae	SCANDENTIA	1	carnivore	50	Oriental	NA
Tupaia belangeri	Tupaiidae	SCANDENTIA	2	omnivore	200	Oriental	NA
Tupaia belangeri	Tupaiidae	SCANDENTIA	2	omnivore	200	Sino.Japanese	NA
Tupaia belangeri	Tupaiidae	SCANDENTIA	2	omnivore	200	NA	Hainan
Tupaia dorsalis	Tupaiidae	SCANDENTIA	2	omnivore	265	Oriental	NA
Tupaia dorsalis	Tupaiidae	SCANDENTIA	2	omnivore	265	NA	Borneo
Tupaia glis	Tupaiidae	SCANDENTIA	2	omnivore	169.83	Oriental	NA
Tupaia glis	Tupaiidae	SCANDENTIA	2	omnivore	169.83	NA	Singapore
Tupaia glis	Tupaiidae	SCANDENTIA	2	omnivore	169.83	NA	Penang
Tupaia glis	Tupaiidae	SCANDENTIA	2	omnivore	169.83	NA	Tioman
Tupaia glis	Tupaiidae	SCANDENTIA	2	omnivore	169.83	NA	Batam
Tupaia glis	Tupaiidae	SCANDENTIA	2	omnivore	169.83	NA	Rawi
Tupaia glis	Tupaiidae	SCANDENTIA	2	omnivore	169.83	NA	Langkawi
Tupaia glis	Tupaiidae	SCANDENTIA	2	omnivore	169.83	NA	Pemanggil
Tupaia glis	Tupaiidae	SCANDENTIA	2	omnivore	169.83	NA	Mapur
Tupaia glis	Tupaiidae	SCANDENTIA	2	omnivore	169.83	NA	Adang
Tupaia glis	Tupaiidae	SCANDENTIA	2	omnivore	169.83	NA	Terutau
Tupaia glis	Tupaiidae	SCANDENTIA	2	omnivore	169.83	NA	Ta Li Bong
Tupaia glis	Tupaiidae	SCANDENTIA	2	omnivore	169.83	NA	Bintan
Tupaia glis	Tupaiidae	SCANDENTIA	2	omnivore	169.83	NA	Aur
Tupaia gracilis	Tupaiidae	SCANDENTIA	2	omnivore	74.58	Oriental	NA
Tupaia javanica	Tupaiidae	SCANDENTIA	2	omnivore	105	Oriental	NA
Tupaia javanica	Tupaiidae	SCANDENTIA	2	omnivore	105	NA	Java
Tupaia javanica	Tupaiidae	SCANDENTIA	2	omnivore	105	NA	Sumatra
Tupaia javanica	Tupaiidae	SCANDENTIA	2	omnivore	105	NA	Nias
Tupaia javanica	Tupaiidae	SCANDENTIA	2	omnivore	105	NA	Bali
Tupaia longipes	Tupaiidae	SCANDENTIA	2	omnivore	168.05	Oriental	NA
Tupaia longipes	Tupaiidae	SCANDENTIA	2	omnivore	168.05	NA	Borneo
Tupaia minor	Tupaiidae	SCANDENTIA	2	omnivore	64.28	Oriental	NA
Tupaia minor	Tupaiidae	SCANDENTIA	2	omnivore	64.28	NA	Sumatra
Tupaia minor	Tupaiidae	SCANDENTIA	2	omnivore	64.28	NA	Balembangan
Tupaia minor	Tupaiidae	SCANDENTIA	2	omnivore	64.28	NA	Laut
Tupaia minor	Tupaiidae	SCANDENTIA	2	omnivore	64.28	NA	Singkep
Tupaia minor	Tupaiidae	SCANDENTIA	2	omnivore	64.28	NA	Lingga
Tupaia minor	Tupaiidae	SCANDENTIA	2	omnivore	64.28	NA	Banggi
Tupaia minor	Tupaiidae	SCANDENTIA	2	omnivore	64.28	NA	Borneo
Tupaia montana	Tupaiidae	SCANDENTIA	2	omnivore	199	Oriental	NA
Tupaia montana	Tupaiidae	SCANDENTIA	2	omnivore	199	NA	Borneo
Tupaia nicobarica	Tupaiidae	SCANDENTIA	2	omnivore	170.25	Oriental	NA
Tupaia palawanensis	Tupaiidae	SCANDENTIA	2	omnivore	168.05	Oriental	NA
Tupaia palawanensis	Tupaiidae	SCANDENTIA	2	omnivore	168.05	NA	Palawan
Tupaia palawanensis	Tupaiidae	SCANDENTIA	2	omnivore	168.05	NA	Culion
Tupaia palawanensis	Tupaiidae	SCANDENTIA	2	omnivore	168.05	NA	Cuyo
Tupaia palawanensis	Tupaiidae	SCANDENTIA	2	omnivore	168.05	NA	Busuanga
Tupaia palawanensis	Tupaiidae	SCANDENTIA	2	omnivore	168.05	NA	Balabac
Tupaia picta	Tupaiidae	SCANDENTIA	2	omnivore	147.5	Oriental	NA
Tupaia picta	Tupaiidae	SCANDENTIA	2	omnivore	147.5	NA	Borneo
Tupaia splendidula	Tupaiidae	SCANDENTIA	2	omnivore	160	Oriental	NA
Tupaia splendidula	Tupaiidae	SCANDENTIA	2	omnivore	160	NA	Karimata
Tupaia splendidula	Tupaiidae	SCANDENTIA	2	omnivore	160	NA	Borneo
Tupaia splendidula	Tupaiidae	SCANDENTIA	2	omnivore	160	NA	Laut
Tupaia splendidula	Tupaiidae	SCANDENTIA	2	omnivore	160	NA	Bungura
Tupaia tana	Tupaiidae	SCANDENTIA	2	omnivore	197.83	Oriental	NA
Tupaia tana	Tupaiidae	SCANDENTIA	2	omnivore	197.83	NA	Bangka
Tupaia tana	Tupaiidae	SCANDENTIA	2	omnivore	197.83	NA	Bangkaru
Tupaia tana	Tupaiidae	SCANDENTIA	2	omnivore	197.83	NA	Tanahmasa
Tupaia tana	Tupaiidae	SCANDENTIA	2	omnivore	197.83	NA	Tuangku
Tupaia tana	Tupaiidae	SCANDENTIA	2	omnivore	197.83	NA	Tanahbala
Tupaia tana	Tupaiidae	SCANDENTIA	2	omnivore	197.83	NA	Lingga
Tupaia tana	Tupaiidae	SCANDENTIA	2	omnivore	197.83	NA	Bintan
Tupaia tana	Tupaiidae	SCANDENTIA	2	omnivore	197.83	NA	Banggi
Tupaia tana	Tupaiidae	SCANDENTIA	2	omnivore	197.83	NA	Tambelan
Tupaia tana	Tupaiidae	SCANDENTIA	2	omnivore	197.83	NA	Belitung
Tupaia tana	Tupaiidae	SCANDENTIA	2	omnivore	197.83	NA	Serasan
Tupaia tana	Tupaiidae	SCANDENTIA	2	omnivore	197.83	NA	Borneo
Tupaia tana	Tupaiidae	SCANDENTIA	2	omnivore	197.83	NA	Sumatra
Ptilocercus lowii	Ptilocercidae	SCANDENTIA	3	omnivore	41.88	Oriental	NA
Ptilocercus lowii	Ptilocercidae	SCANDENTIA	3	omnivore	41.88	NA	Pini Island
Ptilocercus lowii	Ptilocercidae	SCANDENTIA	3	omnivore	41.88	NA	Lingga
Ptilocercus lowii	Ptilocercidae	SCANDENTIA	3	omnivore	41.88	NA	Sumatra
Ptilocercus lowii	Ptilocercidae	SCANDENTIA	3	omnivore	41.88	NA	Borneo
Ptilocercus lowii	Ptilocercidae	SCANDENTIA	3	omnivore	41.88	NA	Singapore
Ptilocercus lowii	Ptilocercidae	SCANDENTIA	3	omnivore	41.88	NA	Batu Island
Ptilocercus lowii	Ptilocercidae	SCANDENTIA	3	omnivore	41.88	NA	Labuan
Ptilocercus lowii	Ptilocercidae	SCANDENTIA	3	omnivore	41.88	NA	Serasan
Ptilocercus lowii	Ptilocercidae	SCANDENTIA	3	omnivore	41.88	NA	Kundur
Ptilocercus lowii	Ptilocercidae	SCANDENTIA	3	omnivore	41.88	NA	Siberut
Ptilocercus lowii	Ptilocercidae	SCANDENTIA	3	omnivore	41.88	NA	Bangka
Cynocephalus volans	Cynocephalidae	DERMOPTERA	1	herbivore	1250	Oriental	NA
Cynocephalus volans	Cynocephalidae	DERMOPTERA	1	herbivore	1250	NA	Biliran
Cynocephalus volans	Cynocephalidae	DERMOPTERA	1	herbivore	1250	NA	Samar
Cynocephalus volans	Cynocephalidae	DERMOPTERA	1	herbivore	1250	NA	Bohol
Cynocephalus volans	Cynocephalidae	DERMOPTERA	1	herbivore	1250	NA	Dinagat
Cynocephalus volans	Cynocephalidae	DERMOPTERA	1	herbivore	1250	NA	Leyte
Cynocephalus volans	Cynocephalidae	DERMOPTERA	1	herbivore	1250	NA	Mindanao
Cynocephalus volans	Cynocephalidae	DERMOPTERA	1	herbivore	1250	NA	Basilan
Cynocephalus volans	Cynocephalidae	DERMOPTERA	1	herbivore	1250	NA	Tongquil
Cynocephalus volans	Cynocephalidae	DERMOPTERA	1	herbivore	1250	NA	Siargao
Cynocephalus volans	Cynocephalidae	DERMOPTERA	1	herbivore	1250	NA	Maripipi
Allocebus trichotis	Cheirogaleidae	PRIMATES	2	herbivore	77.5	Madagascan	NA
Cheirogaleus major	Cheirogaleidae	PRIMATES	4	omnivore	450	Madagascan	NA
Cheirogaleus medius	Cheirogaleidae	PRIMATES	4	omnivore	181	Madagascan	NA
Microcebus griseorufus	Cheirogaleidae	PRIMATES	5	omnivore	70.24	Madagascan	NA
Microcebus murinus	Cheirogaleidae	PRIMATES	5	omnivore	69	Madagascan	NA
Microcebus myoxinus	Cheirogaleidae	PRIMATES	5	omnivore	30	Madagascan	NA
Microcebus rufus	Cheirogaleidae	PRIMATES	5	omnivore	42.5	Madagascan	NA
Mirza coquereli	Cheirogaleidae	PRIMATES	5	omnivore	308	Madagascan	NA
Phaner electromontis	Cheirogaleidae	PRIMATES	1	herbivore	425	Madagascan	NA
Phaner furcifer	Cheirogaleidae	PRIMATES	1	herbivore	400	Madagascan	NA
Phaner pallescens	Cheirogaleidae	PRIMATES	1	herbivore	425	Madagascan	NA
Phaner parienti	Cheirogaleidae	PRIMATES	1	herbivore	425	Madagascan	NA
Eulemur albifrons	Lemuridae	PRIMATES	3	omnivore	2300	Madagascan	NA
Eulemur albifrons	Lemuridae	PRIMATES	3	omnivore	2300	NA	Nosy Mangabe
Eulemur albocollaris	Lemuridae	PRIMATES	2	herbivore	2397.37	Madagascan	NA
Eulemur collaris	Lemuridae	PRIMATES	1	herbivore	2375	Madagascan	NA
Eulemur coronatus	Lemuridae	PRIMATES	2	herbivore	1650	Madagascan	NA
Eulemur fulvus	Lemuridae	PRIMATES	2	herbivore	3150	Madagascan	NA
Eulemur macaco	Lemuridae	PRIMATES	2	herbivore	2040	Madagascan	NA
Eulemur macaco	Lemuridae	PRIMATES	2	herbivore	2040	NA	Nosy Be
Eulemur macaco	Lemuridae	PRIMATES	2	herbivore	2040	NA	Nosy Komba
Eulemur mongoz	Lemuridae	PRIMATES	3	herbivore	1600	Madagascan	NA
Eulemur rubriventer	Lemuridae	PRIMATES	2	herbivore	1400	Madagascan	NA
Eulemur rufus	Lemuridae	PRIMATES	2	herbivore	2394.62	Madagascan	NA
Eulemur sanfordi	Lemuridae	PRIMATES	2	herbivore	2394.03	Madagascan	NA
Hapalemur alaotrensis	Lemuridae	PRIMATES	1	herbivore	1616.83	Madagascan	NA
Hapalemur aureus	Lemuridae	PRIMATES	1	herbivore	1575	Madagascan	NA
Hapalemur griseus	Lemuridae	PRIMATES	1	herbivore	1400	Madagascan	NA
Hapalemur occidentalis	Lemuridae	PRIMATES	1	herbivore	750	Madagascan	NA
Lemur catta	Lemuridae	PRIMATES	2	herbivore	2900	Madagascan	NA
Prolemur simus	Lemuridae	PRIMATES	2	herbivore	2030.41	Madagascan	NA
Varecia rubra	Lemuridae	PRIMATES	2	herbivore	3872.6	Madagascan	NA
Varecia variegata	Lemuridae	PRIMATES	1	herbivore	3850	Madagascan	NA
Lepilemur dorsalis	Lepilemuridae	PRIMATES	1	herbivore	500	Madagascan	NA
Lepilemur edwardsi	Lepilemuridae	PRIMATES	1	herbivore	700	Madagascan	NA
Lepilemur leucopus	Lepilemuridae	PRIMATES	1	herbivore	650	Madagascan	NA
Lepilemur microdon	Lepilemuridae	PRIMATES	1	herbivore	900	Madagascan	NA
Lepilemur mustelinus	Lepilemuridae	PRIMATES	1	herbivore	773	Madagascan	NA
Lepilemur ruficaudatus	Lepilemuridae	PRIMATES	1	herbivore	700	Madagascan	NA
Lepilemur septentrionalis	Lepilemuridae	PRIMATES	1	herbivore	750	Madagascan	NA
Avahi laniger	Indridae	PRIMATES	2	herbivore	900	Madagascan	NA
Avahi occidentalis	Indridae	PRIMATES	1	herbivore	800	Madagascan	NA
Indri indri	Indridae	PRIMATES	2	herbivore	8000	Madagascan	NA
Propithecus coquereli	Indridae	PRIMATES	2	herbivore	4189.27	Madagascan	NA
Propithecus deckenii	Indridae	PRIMATES	2	herbivore	4000	Madagascan	NA
Propithecus diadema	Indridae	PRIMATES	2	herbivore	7500	Madagascan	NA
Propithecus edwardsi	Indridae	PRIMATES	3	herbivore	6573.27	Madagascan	NA
Propithecus perrieri	Indridae	PRIMATES	2	herbivore	5250	Madagascan	NA
Propithecus tattersalli	Indridae	PRIMATES	2	herbivore	3500	Madagascan	NA
Propithecus verreauxi	Indridae	PRIMATES	2	herbivore	3480	Madagascan	NA
Daubentonia madagascariensis	Daubentoniidae	PRIMATES	3	omnivore	2500	Madagascan	NA
Arctocebus aureus	Lorisidae	PRIMATES	2	omnivore	235	Afrotropical	NA
Arctocebus calabarensis	Lorisidae	PRIMATES	2	omnivore	210	Afrotropical	NA
Loris lydekkerianus	Lorisidae	PRIMATES	1	carnivore	254.06	Oriental	NA
Loris lydekkerianus	Lorisidae	PRIMATES	1	carnivore	254.06	NA	Sri Lanka
Loris tardigradus	Lorisidae	PRIMATES	4	omnivore	227.67	Oriental	NA
Loris tardigradus	Lorisidae	PRIMATES	4	omnivore	227.67	NA	Sri Lanka
Nycticebus bengalensis	Lorisidae	PRIMATES	4	omnivore	1137.36	Oriental	NA
Nycticebus bengalensis	Lorisidae	PRIMATES	4	omnivore	1137.36	Sino.Japanese	NA
Nycticebus bengalensis	Lorisidae	PRIMATES	4	omnivore	1137.36	NA	Mergui Archipelago
Nycticebus coucang	Lorisidae	PRIMATES	4	omnivore	803.5	Oriental	NA
Nycticebus coucang	Lorisidae	PRIMATES	4	omnivore	803.5	NA	Singapore
Nycticebus coucang	Lorisidae	PRIMATES	4	omnivore	803.5	NA	Pinang
Nycticebus coucang	Lorisidae	PRIMATES	4	omnivore	803.5	NA	Tebingtinggi
Nycticebus coucang	Lorisidae	PRIMATES	4	omnivore	803.5	NA	Galang
Nycticebus coucang	Lorisidae	PRIMATES	4	omnivore	803.5	NA	Tioman
Nycticebus coucang	Lorisidae	PRIMATES	4	omnivore	803.5	NA	Sumatra
Nycticebus coucang	Lorisidae	PRIMATES	4	omnivore	803.5	NA	Batam
Nycticebus coucang	Lorisidae	PRIMATES	4	omnivore	803.5	NA	Perak
Nycticebus pygmaeus	Lorisidae	PRIMATES	4	omnivore	900	Oriental	NA
Perodicticus potto	Lorisidae	PRIMATES	3	omnivore	1099.99	Afrotropical	NA
Euoticus elegantulus	Galagidae	PRIMATES	3	omnivore	300	Afrotropical	NA
Euoticus pallidus	Galagidae	PRIMATES	3	omnivore	230	Afrotropical	NA
Euoticus pallidus	Galagidae	PRIMATES	3	omnivore	230	NA	Bioko
Galago alleni	Galagidae	PRIMATES	2	omnivore	260	Afrotropical	NA
Galago gallarum	Galagidae	PRIMATES	2	omnivore	250	Afrotropical	NA
Galago matschiei	Galagidae	PRIMATES	2	omnivore	210	Afrotropical	NA
Galago moholi	Galagidae	PRIMATES	2	omnivore	160	Afrotropical	NA
Galago senegalensis	Galagidae	PRIMATES	2	omnivore	227.67	Afrotropical	NA
Galago thomasi	Galagidae	PRIMATES	2	omnivore	117.35	Afrotropical	NA
Otolemur crassicaudatus	Galagidae	PRIMATES	3	omnivore	1500	Afrotropical	NA
Otolemur garnettii	Galagidae	PRIMATES	3	omnivore	760	Afrotropical	NA
Otolemur garnettii	Galagidae	PRIMATES	3	omnivore	760	NA	Pemba
Otolemur garnettii	Galagidae	PRIMATES	3	omnivore	760	NA	Zanzibar
Otolemur garnettii	Galagidae	PRIMATES	3	omnivore	760	NA	Mafia
Tarsius dentatus	Tarsiidae	PRIMATES	1	carnivore	110.42	Oriental	NA
Tarsius dentatus	Tarsiidae	PRIMATES	1	carnivore	110.42	NA	Sulawesi
Tarsius pelengensis	Tarsiidae	PRIMATES	1	carnivore	165	Oriental	NA
Tarsius pumilus	Tarsiidae	PRIMATES	1	carnivore	27.5	Oriental	NA
Tarsius pumilus	Tarsiidae	PRIMATES	1	carnivore	27.5	NA	Sulawesi
Tarsius tarsier	Tarsiidae	PRIMATES	1	carnivore	168.04	Oriental	NA
Tarsius tarsier	Tarsiidae	PRIMATES	1	carnivore	168.04	NA	Butung
Tarsius tarsier	Tarsiidae	PRIMATES	1	carnivore	168.04	NA	Sulawesi
Tarsius tarsier	Tarsiidae	PRIMATES	1	carnivore	168.04	NA	Kabaena
Tarsius tarsier	Tarsiidae	PRIMATES	1	carnivore	168.04	NA	Selayar
Tarsius tarsier	Tarsiidae	PRIMATES	1	carnivore	168.04	NA	Muna
Callimico goeldii	Cebidae	PRIMATES	3	omnivore	480	Neotropical	NA
Callithrix argentata	Cebidae	PRIMATES	3	omnivore	440	Neotropical	NA
Callithrix aurita	Cebidae	PRIMATES	4	omnivore	342	Neotropical	NA
Callithrix emiliae	Cebidae	PRIMATES	4	omnivore	309.58	Neotropical	NA
Callithrix flaviceps	Cebidae	PRIMATES	4	omnivore	342	Neotropical	NA
Callithrix geoffroyi	Cebidae	PRIMATES	4	omnivore	342	Neotropical	NA
Callithrix humeralifera	Cebidae	PRIMATES	3	omnivore	374.99	Neotropical	NA
Callithrix jacchus	Cebidae	PRIMATES	4	omnivore	292	Neotropical	NA
Callithrix kuhlii	Cebidae	PRIMATES	4	omnivore	342	Neotropical	NA
Callithrix penicillata	Cebidae	PRIMATES	4	omnivore	342	Neotropical	NA
Callithrix pygmaea	Cebidae	PRIMATES	3	omnivore	125	Neotropical	NA
Leontopithecus caissara	Cebidae	PRIMATES	2	omnivore	572	Neotropical	NA
Leontopithecus chrysomelas	Cebidae	PRIMATES	2	omnivore	572.8	Neotropical	NA
Leontopithecus chrysopygus	Cebidae	PRIMATES	2	omnivore	700	Neotropical	NA
Leontopithecus rosalia	Cebidae	PRIMATES	2	omnivore	535.5	Neotropical	NA
Saguinus bicolor	Cebidae	PRIMATES	3	omnivore	465	Neotropical	NA
Saguinus geoffroyi	Cebidae	PRIMATES	3	omnivore	486.5	Neotropical	NA
Saguinus geoffroyi	Cebidae	PRIMATES	3	omnivore	486.5	Panamanian	NA
Saguinus imperator	Cebidae	PRIMATES	3	omnivore	400	Neotropical	NA
Saguinus inustus	Cebidae	PRIMATES	3	omnivore	410.5	Neotropical	NA
Saguinus labiatus	Cebidae	PRIMATES	3	omnivore	575	Neotropical	NA
Saguinus leucopus	Cebidae	PRIMATES	3	omnivore	440	Neotropical	NA
Saguinus leucopus	Cebidae	PRIMATES	3	omnivore	440	Panamanian	NA
Saguinus midas	Cebidae	PRIMATES	3	omnivore	540	Neotropical	NA
Saguinus mystax	Cebidae	PRIMATES	3	omnivore	618	Neotropical	NA
Saguinus oedipus	Cebidae	PRIMATES	3	omnivore	430	Neotropical	NA
Saguinus oedipus	Cebidae	PRIMATES	3	omnivore	430	Panamanian	NA
Cebus albifrons	Cebidae	PRIMATES	6	omnivore	2629	Neotropical	NA
Cebus capucinus	Cebidae	PRIMATES	6	omnivore	2733.32	Neotropical	NA
Cebus capucinus	Cebidae	PRIMATES	6	omnivore	2733.32	Panamanian	NA
Cebus olivaceus	Cebidae	PRIMATES	6	omnivore	2599.98	Neotropical	NA
Cebus olivaceus	Cebidae	PRIMATES	6	omnivore	2599.98	Panamanian	NA
Saimiri boliviensis	Cebidae	PRIMATES	5	omnivore	615.01	Neotropical	NA
Saimiri oerstedii	Cebidae	PRIMATES	5	omnivore	278.5	Panamanian	NA
Saimiri sciureus	Cebidae	PRIMATES	5	omnivore	743.24	Neotropical	NA
Saimiri ustus	Cebidae	PRIMATES	5	omnivore	1000	Neotropical	NA
Saimiri vanzolinii	Cebidae	PRIMATES	5	omnivore	769.61	Neotropical	NA
Aotus azarae	Aotidae	PRIMATES	6	omnivore	929.57	Neotropical	NA
Aotus lemurinus	Aotidae	PRIMATES	6	omnivore	872.99	Neotropical	NA
Aotus lemurinus	Aotidae	PRIMATES	6	omnivore	872.99	Panamanian	NA
Aotus miconax	Aotidae	PRIMATES	6	omnivore	800	Neotropical	NA
Aotus nancymaae	Aotidae	PRIMATES	6	omnivore	788.01	Neotropical	NA
Aotus nigriceps	Aotidae	PRIMATES	6	omnivore	1060.01	Neotropical	NA
Aotus trivirgatus	Aotidae	PRIMATES	6	omnivore	899.99	Neotropical	NA
Aotus vociferans	Aotidae	PRIMATES	6	omnivore	872.99	Neotropical	NA
Callicebus melanochir	Pitheciidae	PRIMATES	3	omnivore	1370	Neotropical	NA
Callicebus personatus	Pitheciidae	PRIMATES	3	omnivore	1349.99	Neotropical	NA
Cacajao calvus	Pitheciidae	PRIMATES	4	omnivore	5796.02	Neotropical	NA
Cacajao melanocephalus	Pitheciidae	PRIMATES	4	omnivore	3100	Neotropical	NA
Chiropotes albinasus	Pitheciidae	PRIMATES	4	omnivore	2900.01	Neotropical	NA
Chiropotes satanas	Pitheciidae	PRIMATES	4	omnivore	2999.99	Neotropical	NA
Pithecia aequatorialis	Pitheciidae	PRIMATES	4	omnivore	2249.99	Neotropical	NA
Pithecia albicans	Pitheciidae	PRIMATES	4	omnivore	2800.01	Neotropical	NA
Pithecia irrorata	Pitheciidae	PRIMATES	4	omnivore	2240.99	Neotropical	NA
Pithecia monachus	Pitheciidae	PRIMATES	4	omnivore	1537.52	Neotropical	NA
Pithecia pithecia	Pitheciidae	PRIMATES	4	omnivore	1375.5	Neotropical	NA
Alouatta belzebul	Atelidae	PRIMATES	2	herbivore	6400	Neotropical	NA
Alouatta caraya	Atelidae	PRIMATES	2	herbivore	5862.46	Neotropical	NA
Alouatta guariba	Atelidae	PRIMATES	2	herbivore	5188.33	Neotropical	NA
Alouatta palliata	Atelidae	PRIMATES	2	herbivore	7274.95	Neotropical	NA
Alouatta palliata	Atelidae	PRIMATES	2	herbivore	7274.95	Panamanian	NA
Alouatta palliata	Atelidae	PRIMATES	2	herbivore	7274.95	NA	Insoleta
Alouatta palliata	Atelidae	PRIMATES	2	herbivore	7274.95	NA	Sevilla
Alouatta palliata	Atelidae	PRIMATES	2	herbivore	7274.95	NA	Jicaron
Alouatta palliata	Atelidae	PRIMATES	2	herbivore	7274.95	NA	Coiba
Alouatta pigra	Atelidae	PRIMATES	2	herbivore	7000.03	Panamanian	NA
Alouatta sara	Atelidae	PRIMATES	2	herbivore	6611.04	Neotropical	NA
Alouatta seniculus	Atelidae	PRIMATES	2	herbivore	6145.54	Neotropical	NA
Alouatta seniculus	Atelidae	PRIMATES	2	herbivore	6145.54	Panamanian	NA
Alouatta seniculus	Atelidae	PRIMATES	2	herbivore	6145.54	NA	Trinidad
Ateles belzebuth	Atelidae	PRIMATES	5	omnivore	5000	Neotropical	NA
Ateles belzebuth	Atelidae	PRIMATES	5	omnivore	5000	Panamanian	NA
Ateles chamek	Atelidae	PRIMATES	5	omnivore	5999.98	Neotropical	NA
Ateles fusciceps	Atelidae	PRIMATES	5	omnivore	9100	Neotropical	NA
Ateles fusciceps	Atelidae	PRIMATES	5	omnivore	9100	Panamanian	NA
Ateles geoffroyi	Atelidae	PRIMATES	5	omnivore	5284.94	Panamanian	NA
Ateles geoffroyi	Atelidae	PRIMATES	5	omnivore	5284.94	Nearctic	NA
Ateles marginatus	Atelidae	PRIMATES	5	omnivore	5999.98	Neotropical	NA
Ateles paniscus	Atelidae	PRIMATES	5	omnivore	7900.05	Neotropical	NA
Brachyteles arachnoides	Atelidae	PRIMATES	4	herbivore	13499.88	Neotropical	NA
Allenopithecus nigroviridis	Cercopithecidae	PRIMATES	2	omnivore	4749.96	Afrotropical	NA
Cercocebus agilis	Cercopithecidae	PRIMATES	3	omnivore	8000	Afrotropical	NA
Cercocebus atys	Cercopithecidae	PRIMATES	3	omnivore	6941.24	Afrotropical	NA
Cercocebus chrysogaster	Cercopithecidae	PRIMATES	3	omnivore	12000	Afrotropical	NA
Cercocebus galeritus	Cercopithecidae	PRIMATES	3	omnivore	7835.02	Afrotropical	NA
Cercocebus torquatus	Cercopithecidae	PRIMATES	3	omnivore	7749.97	Afrotropical	NA
Cercopithecus ascanius	Cercopithecidae	PRIMATES	5	omnivore	3550	Afrotropical	NA
Cercopithecus campbelli	Cercopithecidae	PRIMATES	5	omnivore	4099.96	Afrotropical	NA
Cercopithecus campbelli	Cercopithecidae	PRIMATES	5	omnivore	4099.96	NA	Caravela
Cercopithecus cephus	Cercopithecidae	PRIMATES	5	omnivore	3484.98	Afrotropical	NA
Cercopithecus diana	Cercopithecidae	PRIMATES	4	omnivore	4175.03	Afrotropical	NA
Cercopithecus erythrogaster	Cercopithecidae	PRIMATES	5	omnivore	2500	Afrotropical	NA
Cercopithecus erythrotis	Cercopithecidae	PRIMATES	5	omnivore	3918.33	Afrotropical	NA
Cercopithecus erythrotis	Cercopithecidae	PRIMATES	5	omnivore	3918.33	NA	Bioko
Cercopithecus hamlyni	Cercopithecidae	PRIMATES	5	omnivore	6875	Afrotropical	NA
Cercopithecus mitis	Cercopithecidae	PRIMATES	4	omnivore	5000	Afrotropical	NA
Cercopithecus mitis	Cercopithecidae	PRIMATES	4	omnivore	5000	NA	Zanzibar
Cercopithecus mitis	Cercopithecidae	PRIMATES	4	omnivore	5000	NA	Mafia
Cercopithecus mona	Cercopithecidae	PRIMATES	5	omnivore	4208.33	Afrotropical	NA
Cercopithecus neglectus	Cercopithecidae	PRIMATES	5	omnivore	5479.99	Afrotropical	NA
Cercopithecus nictitans	Cercopithecidae	PRIMATES	5	omnivore	5803.34	Afrotropical	NA
Cercopithecus nictitans	Cercopithecidae	PRIMATES	5	omnivore	5803.34	NA	Bioko
Cercopithecus petaurista	Cercopithecidae	PRIMATES	4	omnivore	2774.98	Afrotropical	NA
Cercopithecus pogonias	Cercopithecidae	PRIMATES	5	omnivore	3764.96	Afrotropical	NA
Cercopithecus pogonias	Cercopithecidae	PRIMATES	5	omnivore	3764.96	NA	Bioko
Cercopithecus sclateri	Cercopithecidae	PRIMATES	5	omnivore	3375	Afrotropical	NA
Chlorocebus aethiops	Cercopithecidae	PRIMATES	4	omnivore	4155	Afrotropical	NA
Chlorocebus aethiops	Cercopithecidae	PRIMATES	4	omnivore	4155	Saharo.Arabian	NA
Chlorocebus djamdjamensis	Cercopithecidae	PRIMATES	3	omnivore	6000	Afrotropical	NA
Erythrocebus patas	Cercopithecidae	PRIMATES	3	herbivore	8090	Afrotropical	NA
Lophocebus albigena	Cercopithecidae	PRIMATES	2	herbivore	7690.06	Afrotropical	NA
Lophocebus aterrimus	Cercopithecidae	PRIMATES	3	herbivore	6510.37	Afrotropical	NA
Macaca arctoides	Cercopithecidae	PRIMATES	4	omnivore	5000	Oriental	NA
Macaca arctoides	Cercopithecidae	PRIMATES	4	omnivore	5000	Sino.Japanese	NA
Macaca assamensis	Cercopithecidae	PRIMATES	4	omnivore	12000	Oriental	NA
Macaca assamensis	Cercopithecidae	PRIMATES	4	omnivore	12000	Sino.Japanese	NA
Macaca cyclopis	Cercopithecidae	PRIMATES	4	omnivore	6000	Oriental	NA
Macaca cyclopis	Cercopithecidae	PRIMATES	4	omnivore	6000	NA	Taiwan
Macaca fascicularis	Cercopithecidae	PRIMATES	3	omnivore	3991.5	Oriental	NA
Macaca fascicularis	Cercopithecidae	PRIMATES	3	omnivore	3991.5	NA	Panay
Macaca fascicularis	Cercopithecidae	PRIMATES	3	omnivore	3991.5	NA	Lasia
Macaca fascicularis	Cercopithecidae	PRIMATES	3	omnivore	3991.5	NA	Maratua
Macaca fascicularis	Cercopithecidae	PRIMATES	3	omnivore	3991.5	NA	Sumbawa
Macaca fascicularis	Cercopithecidae	PRIMATES	3	omnivore	3991.5	NA	Khram Yai
Macaca fascicularis	Cercopithecidae	PRIMATES	3	omnivore	3991.5	NA	Moscos Islands
Macaca fascicularis	Cercopithecidae	PRIMATES	3	omnivore	3991.5	NA	Myeik Archipelago
Macaca fascicularis	Cercopithecidae	PRIMATES	3	omnivore	3991.5	NA	Phuket
Macaca fascicularis	Cercopithecidae	PRIMATES	3	omnivore	3991.5	NA	Bay Canh
Macaca fascicularis	Cercopithecidae	PRIMATES	3	omnivore	3991.5	NA	Camiguin
Macaca fascicularis	Cercopithecidae	PRIMATES	3	omnivore	3991.5	NA	Biliran
Macaca fascicularis	Cercopithecidae	PRIMATES	3	omnivore	3991.5	NA	Sibuyan
Macaca fascicularis	Cercopithecidae	PRIMATES	3	omnivore	3991.5	NA	Mindoro
Macaca fascicularis	Cercopithecidae	PRIMATES	3	omnivore	3991.5	NA	Karimunjawa
Macaca fascicularis	Cercopithecidae	PRIMATES	3	omnivore	3991.5	NA	Great Nicobar
Macaca fascicularis	Cercopithecidae	PRIMATES	3	omnivore	3991.5	NA	Hon Troc
Macaca fascicularis	Cercopithecidae	PRIMATES	3	omnivore	3991.5	NA	Bali
Macaca fascicularis	Cercopithecidae	PRIMATES	3	omnivore	3991.5	NA	Bangka
Macaca fascicularis	Cercopithecidae	PRIMATES	3	omnivore	3991.5	NA	Catanduanes
Macaca fascicularis	Cercopithecidae	PRIMATES	3	omnivore	3991.5	NA	Culion
Macaca fascicularis	Cercopithecidae	PRIMATES	3	omnivore	3991.5	NA	Negros
Macaca fascicularis	Cercopithecidae	PRIMATES	3	omnivore	3991.5	NA	Nias
Macaca fascicularis	Cercopithecidae	PRIMATES	3	omnivore	3991.5	NA	Palawan
Macaca fascicularis	Cercopithecidae	PRIMATES	3	omnivore	3991.5	NA	Billiton
Macaca fascicularis	Cercopithecidae	PRIMATES	3	omnivore	3991.5	NA	Bohol
Macaca fascicularis	Cercopithecidae	PRIMATES	3	omnivore	3991.5	NA	Borneo
Macaca fascicularis	Cercopithecidae	PRIMATES	3	omnivore	3991.5	NA	Busuanga
Macaca fascicularis	Cercopithecidae	PRIMATES	3	omnivore	3991.5	NA	Flores
Macaca fascicularis	Cercopithecidae	PRIMATES	3	omnivore	3991.5	NA	Java
Macaca fascicularis	Cercopithecidae	PRIMATES	3	omnivore	3991.5	NA	Leyte
Macaca fascicularis	Cercopithecidae	PRIMATES	3	omnivore	3991.5	NA	Lombok
Macaca fascicularis	Cercopithecidae	PRIMATES	3	omnivore	3991.5	NA	Luzon
Macaca fascicularis	Cercopithecidae	PRIMATES	3	omnivore	3991.5	NA	Sumatra
Macaca fascicularis	Cercopithecidae	PRIMATES	3	omnivore	3991.5	NA	Sumba
Macaca fascicularis	Cercopithecidae	PRIMATES	3	omnivore	3991.5	NA	Con Son
Macaca fascicularis	Cercopithecidae	PRIMATES	3	omnivore	3991.5	NA	Balabac
Macaca fascicularis	Cercopithecidae	PRIMATES	3	omnivore	3991.5	NA	Samar
Macaca fascicularis	Cercopithecidae	PRIMATES	3	omnivore	3991.5	NA	Timor
Macaca fascicularis	Cercopithecidae	PRIMATES	3	omnivore	3991.5	NA	Simeulue
Macaca fascicularis	Cercopithecidae	PRIMATES	3	omnivore	3991.5	NA	Mindanao
Macaca fascicularis	Cercopithecidae	PRIMATES	3	omnivore	3991.5	NA	Hon Ba
Macaca fascicularis	Cercopithecidae	PRIMATES	3	omnivore	3991.5	NA	Basilan
Macaca fascicularis	Cercopithecidae	PRIMATES	3	omnivore	3991.5	NA	Bunguran
Macaca fascicularis	Cercopithecidae	PRIMATES	3	omnivore	3991.5	NA	Dumaran
Macaca fascicularis	Cercopithecidae	PRIMATES	3	omnivore	3991.5	NA	Jolo
Macaca fascicularis	Cercopithecidae	PRIMATES	3	omnivore	3991.5	NA	Singapore
Macaca fascicularis	Cercopithecidae	PRIMATES	3	omnivore	3991.5	NA	Little Nicobar
Macaca fascicularis	Cercopithecidae	PRIMATES	3	omnivore	3991.5	NA	Katchal
Macaca fuscata	Cercopithecidae	PRIMATES	4	omnivore	10400	Sino.Japanese	NA
Macaca fuscata	Cercopithecidae	PRIMATES	4	omnivore	10400	NA	Kyushu
Macaca fuscata	Cercopithecidae	PRIMATES	4	omnivore	10400	NA	Awaji
Macaca fuscata	Cercopithecidae	PRIMATES	4	omnivore	10400	NA	Yaku
Macaca fuscata	Cercopithecidae	PRIMATES	4	omnivore	10400	NA	Shodo
Macaca fuscata	Cercopithecidae	PRIMATES	4	omnivore	10400	NA	Shikoku
Macaca fuscata	Cercopithecidae	PRIMATES	4	omnivore	10400	NA	Honshu
Macaca fuscata	Cercopithecidae	PRIMATES	4	omnivore	10400	NA	Kinkazan
Macaca maura	Cercopithecidae	PRIMATES	4	omnivore	7300	Oriental	NA
Macaca mulatta	Cercopithecidae	PRIMATES	4	omnivore	3713	Oriental	NA
Macaca mulatta	Cercopithecidae	PRIMATES	4	omnivore	3713	Saharo.Arabian	NA
Macaca mulatta	Cercopithecidae	PRIMATES	4	omnivore	3713	Sino.Japanese	NA
Macaca mulatta	Cercopithecidae	PRIMATES	4	omnivore	3713	Palearctic	NA
Macaca mulatta	Cercopithecidae	PRIMATES	4	omnivore	3713	NA	Hainan
Macaca nemestrina	Cercopithecidae	PRIMATES	4	omnivore	6296.5	Oriental	NA
Macaca nemestrina	Cercopithecidae	PRIMATES	4	omnivore	6296.5	NA	Sumatra
Macaca nemestrina	Cercopithecidae	PRIMATES	4	omnivore	6296.5	NA	Bangka
Macaca nemestrina	Cercopithecidae	PRIMATES	4	omnivore	6296.5	NA	Singkep
Macaca nemestrina	Cercopithecidae	PRIMATES	4	omnivore	6296.5	NA	Tioman
Macaca nemestrina	Cercopithecidae	PRIMATES	4	omnivore	6296.5	NA	Sullivan Island
Macaca nemestrina	Cercopithecidae	PRIMATES	4	omnivore	6296.5	NA	Penang
Macaca nemestrina	Cercopithecidae	PRIMATES	4	omnivore	6296.5	NA	Borneo
Macaca nigra	Cercopithecidae	PRIMATES	4	omnivore	6400	Oriental	NA
Macaca nigra	Cercopithecidae	PRIMATES	4	omnivore	6400	NA	Manadotua
Macaca nigra	Cercopithecidae	PRIMATES	4	omnivore	6400	NA	Talise
Macaca nigra	Cercopithecidae	PRIMATES	4	omnivore	6400	NA	Sulawesi
Macaca ochreata	Cercopithecidae	PRIMATES	4	omnivore	2600	Oriental	NA
Macaca ochreata	Cercopithecidae	PRIMATES	4	omnivore	2600	NA	Sulawesi
Macaca pagensis	Cercopithecidae	PRIMATES	4	omnivore	4534.66	Oriental	NA
Macaca pagensis	Cercopithecidae	PRIMATES	4	omnivore	4534.66	NA	Pagai Selatan
Macaca pagensis	Cercopithecidae	PRIMATES	4	omnivore	4534.66	NA	Pagai Utara
Macaca pagensis	Cercopithecidae	PRIMATES	4	omnivore	4534.66	NA	Sipura
Macaca radiata	Cercopithecidae	PRIMATES	4	omnivore	3690	Oriental	NA
Macaca silenus	Cercopithecidae	PRIMATES	4	omnivore	4750	Oriental	NA
Macaca sinica	Cercopithecidae	PRIMATES	4	omnivore	3590	Oriental	NA
Macaca sinica	Cercopithecidae	PRIMATES	4	omnivore	3590	NA	Sri Lanka
Macaca sylvanus	Cercopithecidae	PRIMATES	4	omnivore	7000.03	Saharo.Arabian	NA
Macaca sylvanus	Cercopithecidae	PRIMATES	4	omnivore	7000.03	Palearctic	NA
Macaca thibetana	Cercopithecidae	PRIMATES	4	omnivore	12000	Oriental	NA
Macaca thibetana	Cercopithecidae	PRIMATES	4	omnivore	12000	Sino.Japanese	NA
Macaca tonkeana	Cercopithecidae	PRIMATES	4	omnivore	9000	Oriental	NA
Macaca tonkeana	Cercopithecidae	PRIMATES	4	omnivore	9000	NA	Sulawesi
Macaca tonkeana	Cercopithecidae	PRIMATES	4	omnivore	9000	NA	Malengi Island
Mandrillus leucophaeus	Cercopithecidae	PRIMATES	5	omnivore	14999.96	Afrotropical	NA
Mandrillus leucophaeus	Cercopithecidae	PRIMATES	5	omnivore	14999.96	NA	Bioko
Mandrillus sphinx	Cercopithecidae	PRIMATES	5	omnivore	18249.88	Afrotropical	NA
Miopithecus talapoin	Cercopithecidae	PRIMATES	2	omnivore	1250	Afrotropical	NA
Papio anubis	Cercopithecidae	PRIMATES	4	omnivore	17728.56	Afrotropical	NA
Papio cynocephalus	Cercopithecidae	PRIMATES	4	omnivore	15822.15	Afrotropical	NA
Papio hamadryas	Cercopithecidae	PRIMATES	3	omnivore	21250.05	Afrotropical	NA
Papio hamadryas	Cercopithecidae	PRIMATES	3	omnivore	21250.05	Saharo.Arabian	NA
Papio papio	Cercopithecidae	PRIMATES	5	omnivore	18026.05	Afrotropical	NA
Papio ursinus	Cercopithecidae	PRIMATES	5	omnivore	17729.44	Afrotropical	NA
Theropithecus gelada	Cercopithecidae	PRIMATES	1	herbivore	17049.83	Afrotropical	NA
Colobus angolensis	Cercopithecidae	PRIMATES	2	herbivore	9850	Afrotropical	NA
Colobus guereza	Cercopithecidae	PRIMATES	2	herbivore	10600	Afrotropical	NA
Colobus polykomos	Cercopithecidae	PRIMATES	2	herbivore	9917.45	Afrotropical	NA
Colobus satanas	Cercopithecidae	PRIMATES	2	herbivore	4319.96	Afrotropical	NA
Colobus satanas	Cercopithecidae	PRIMATES	2	herbivore	4319.96	NA	Bioko
Colobus vellerosus	Cercopithecidae	PRIMATES	2	herbivore	7700.18	Afrotropical	NA
Nasalis larvatus	Cercopithecidae	PRIMATES	2	herbivore	9000	Oriental	NA
Piliocolobus kirkii	Cercopithecidae	PRIMATES	2	herbivore	7158.29	NA	Zanzibar
Piliocolobus pennantii	Cercopithecidae	PRIMATES	2	herbivore	10896	NA	Bioko
Presbytis comata	Cercopithecidae	PRIMATES	3	herbivore	6250	Oriental	NA
Presbytis femoralis	Cercopithecidae	PRIMATES	3	herbivore	7000	Oriental	NA
Presbytis femoralis	Cercopithecidae	PRIMATES	3	herbivore	7000	NA	Singapore
Presbytis frontata	Cercopithecidae	PRIMATES	3	herbivore	6050	Oriental	NA
Presbytis frontata	Cercopithecidae	PRIMATES	3	herbivore	6050	NA	Borneo
Presbytis hosei	Cercopithecidae	PRIMATES	3	herbivore	6500	Oriental	NA
Presbytis melalophos	Cercopithecidae	PRIMATES	3	herbivore	6300	Oriental	NA
Presbytis melalophos	Cercopithecidae	PRIMATES	3	herbivore	6300	NA	Sumatra
Presbytis potenziani	Cercopithecidae	PRIMATES	3	herbivore	6450	Oriental	NA
Presbytis potenziani	Cercopithecidae	PRIMATES	3	herbivore	6450	NA	North Pagai
Presbytis potenziani	Cercopithecidae	PRIMATES	3	herbivore	6450	NA	South Pagai
Presbytis potenziani	Cercopithecidae	PRIMATES	3	herbivore	6450	NA	Sipura
Presbytis rubicunda	Cercopithecidae	PRIMATES	3	herbivore	6300	Oriental	NA
Presbytis rubicunda	Cercopithecidae	PRIMATES	3	herbivore	6300	NA	Karimata
Presbytis rubicunda	Cercopithecidae	PRIMATES	3	herbivore	6300	NA	Borneo
Presbytis siamensis	Cercopithecidae	PRIMATES	3	herbivore	5895.06	Oriental	NA
Presbytis siamensis	Cercopithecidae	PRIMATES	3	herbivore	5895.06	NA	Batam
Presbytis siamensis	Cercopithecidae	PRIMATES	3	herbivore	5895.06	NA	Bintan
Presbytis siamensis	Cercopithecidae	PRIMATES	3	herbivore	5895.06	NA	Sumatra
Presbytis siamensis	Cercopithecidae	PRIMATES	3	herbivore	5895.06	NA	Kundur
Presbytis siamensis	Cercopithecidae	PRIMATES	3	herbivore	5895.06	NA	Galang
Presbytis thomasi	Cercopithecidae	PRIMATES	3	herbivore	6690	Oriental	NA
Presbytis thomasi	Cercopithecidae	PRIMATES	3	herbivore	6690	NA	Sumatra
Procolobus verus	Cercopithecidae	PRIMATES	3	herbivore	4000	Afrotropical	NA
Pygathrix nemaeus	Cercopithecidae	PRIMATES	2	herbivore	8310	Oriental	NA
Pygathrix nigripes	Cercopithecidae	PRIMATES	2	herbivore	10333.32	Oriental	NA
Rhinopithecus avunculus	Cercopithecidae	PRIMATES	3	herbivore	9086.19	Oriental	NA
Rhinopithecus bieti	Cercopithecidae	PRIMATES	1	herbivore	11000.54	Sino.Japanese	NA
Rhinopithecus brelichi	Cercopithecidae	PRIMATES	3	herbivore	12267.15	Sino.Japanese	NA
Rhinopithecus roxellana	Cercopithecidae	PRIMATES	3	herbivore	13456.8	Sino.Japanese	NA
Rhinopithecus roxellana	Cercopithecidae	PRIMATES	3	herbivore	13456.8	Palearctic	NA
Semnopithecus entellus	Cercopithecidae	PRIMATES	2	herbivore	11529.83	Oriental	NA
Semnopithecus hypoleucos	Cercopithecidae	PRIMATES	3	herbivore	10026.65	Oriental	NA
Simias concolor	Cercopithecidae	PRIMATES	3	herbivore	7393.9	Oriental	NA
Simias concolor	Cercopithecidae	PRIMATES	3	herbivore	7393.9	NA	South Pagai
Simias concolor	Cercopithecidae	PRIMATES	3	herbivore	7393.9	NA	North Pagai
Simias concolor	Cercopithecidae	PRIMATES	3	herbivore	7393.9	NA	Siberut
Simias concolor	Cercopithecidae	PRIMATES	3	herbivore	7393.9	NA	Sipura
Trachypithecus auratus	Cercopithecidae	PRIMATES	2	herbivore	7100	Oriental	NA
Trachypithecus auratus	Cercopithecidae	PRIMATES	2	herbivore	7100	NA	Barung
Trachypithecus auratus	Cercopithecidae	PRIMATES	2	herbivore	7100	NA	Java
Trachypithecus auratus	Cercopithecidae	PRIMATES	2	herbivore	7100	NA	Nusa Kambangan
Trachypithecus auratus	Cercopithecidae	PRIMATES	2	herbivore	7100	NA	Bali
Trachypithecus auratus	Cercopithecidae	PRIMATES	2	herbivore	7100	NA	Sempu
Trachypithecus cristatus	Cercopithecidae	PRIMATES	2	herbivore	8350	Oriental	NA
Trachypithecus cristatus	Cercopithecidae	PRIMATES	2	herbivore	8350	NA	Borneo
Trachypithecus cristatus	Cercopithecidae	PRIMATES	2	herbivore	8350	NA	Sumatra
Trachypithecus cristatus	Cercopithecidae	PRIMATES	2	herbivore	8350	NA	Bintan
Trachypithecus cristatus	Cercopithecidae	PRIMATES	2	herbivore	8350	NA	Batam
Trachypithecus cristatus	Cercopithecidae	PRIMATES	2	herbivore	8350	NA	Lingga
Trachypithecus cristatus	Cercopithecidae	PRIMATES	2	herbivore	8350	NA	Serasen
Trachypithecus cristatus	Cercopithecidae	PRIMATES	2	herbivore	8350	NA	Bangka
Trachypithecus cristatus	Cercopithecidae	PRIMATES	2	herbivore	8350	NA	Billiton
Trachypithecus francoisi	Cercopithecidae	PRIMATES	2	herbivore	7325	Oriental	NA
Trachypithecus francoisi	Cercopithecidae	PRIMATES	2	herbivore	7325	Sino.Japanese	NA
Trachypithecus geei	Cercopithecidae	PRIMATES	2	herbivore	8350	Oriental	NA
Trachypithecus geei	Cercopithecidae	PRIMATES	2	herbivore	8350	Sino.Japanese	NA
Trachypithecus obscurus	Cercopithecidae	PRIMATES	2	herbivore	6420	Oriental	NA
Trachypithecus obscurus	Cercopithecidae	PRIMATES	2	herbivore	6420	NA	Langkawi
Trachypithecus obscurus	Cercopithecidae	PRIMATES	2	herbivore	6420	NA	Penang
Trachypithecus obscurus	Cercopithecidae	PRIMATES	2	herbivore	6420	NA	Dayang Bunting
Trachypithecus obscurus	Cercopithecidae	PRIMATES	2	herbivore	6420	NA	Pangan
Trachypithecus obscurus	Cercopithecidae	PRIMATES	2	herbivore	6420	NA	Terutau
Trachypithecus obscurus	Cercopithecidae	PRIMATES	2	herbivore	6420	NA	St. Matthew's Island
Trachypithecus obscurus	Cercopithecidae	PRIMATES	2	herbivore	6420	NA	East Perhentian
Trachypithecus phayrei	Cercopithecidae	PRIMATES	2	herbivore	8400	Oriental	NA
Trachypithecus phayrei	Cercopithecidae	PRIMATES	2	herbivore	8400	Sino.Japanese	NA
Trachypithecus pileatus	Cercopithecidae	PRIMATES	2	herbivore	11450	Oriental	NA
Trachypithecus pileatus	Cercopithecidae	PRIMATES	2	herbivore	11450	Sino.Japanese	NA
Bunopithecus hoolock	Hylobatidae	PRIMATES	3	omnivore	6699	Oriental	NA
Bunopithecus hoolock	Hylobatidae	PRIMATES	3	omnivore	6699	Sino.Japanese	NA
Hylobates agilis	Hylobatidae	PRIMATES	3	omnivore	5650	Oriental	NA
Hylobates agilis	Hylobatidae	PRIMATES	3	omnivore	5650	NA	Sumatra
Hylobates klossii	Hylobatidae	PRIMATES	3	omnivore	5800	Oriental	NA
Hylobates klossii	Hylobatidae	PRIMATES	3	omnivore	5800	NA	Siberut
Hylobates klossii	Hylobatidae	PRIMATES	3	omnivore	5800	NA	Sipura
Hylobates klossii	Hylobatidae	PRIMATES	3	omnivore	5800	NA	North Pagai
Hylobates klossii	Hylobatidae	PRIMATES	3	omnivore	5800	NA	South Pagai
Hylobates lar	Hylobatidae	PRIMATES	3	omnivore	4892	Oriental	NA
Hylobates lar	Hylobatidae	PRIMATES	3	omnivore	4892	NA	Sumatra
Hylobates moloch	Hylobatidae	PRIMATES	3	omnivore	6500	Oriental	NA
Hylobates moloch	Hylobatidae	PRIMATES	3	omnivore	6500	NA	Java
Hylobates muelleri	Hylobatidae	PRIMATES	3	omnivore	6000	Oriental	NA
Hylobates muelleri	Hylobatidae	PRIMATES	3	omnivore	6000	NA	Borneo
Hylobates pileatus	Hylobatidae	PRIMATES	3	omnivore	5440	Oriental	NA
Nomascus concolor	Hylobatidae	PRIMATES	3	omnivore	6410.47	Oriental	NA
Nomascus leucogenys	Hylobatidae	PRIMATES	3	omnivore	7320	Oriental	NA
Symphalangus syndactylus	Hylobatidae	PRIMATES	3	omnivore	10839	Oriental	NA
Symphalangus syndactylus	Hylobatidae	PRIMATES	3	omnivore	10839	NA	Sumatra
Gorilla beringei	Hominidae	PRIMATES	2	herbivore	149325.19	Afrotropical	NA
Gorilla gorilla	Hominidae	PRIMATES	2	herbivore	131625.52	Afrotropical	NA
Pan paniscus	Hominidae	PRIMATES	4	omnivore	34000.08	Afrotropical	NA
Pan troglodytes	Hominidae	PRIMATES	3	omnivore	42500	Afrotropical	NA
Pongo abelii	Hominidae	PRIMATES	3	omnivore	39696.12	Oriental	NA
Pongo pygmaeus	Hominidae	PRIMATES	3	omnivore	37000	Oriental	NA
Pongo pygmaeus	Hominidae	PRIMATES	3	omnivore	37000	NA	Borneo
Aplodontia rufa	Aplodontiidae	RODENTIA	1	herbivore	1003.99	Nearctic	NA
Ratufa affinis	Sciuridae	RODENTIA	5	omnivore	1156.25	Oriental	NA
Ratufa affinis	Sciuridae	RODENTIA	5	omnivore	1156.25	NA	Sumatra
Ratufa affinis	Sciuridae	RODENTIA	5	omnivore	1156.25	NA	Borneo
Ratufa affinis	Sciuridae	RODENTIA	5	omnivore	1156.25	NA	Singapore
Ratufa bicolor	Sciuridae	RODENTIA	5	omnivore	2050	Oriental	NA
Ratufa bicolor	Sciuridae	RODENTIA	5	omnivore	2050	Sino.Japanese	NA
Ratufa bicolor	Sciuridae	RODENTIA	5	omnivore	2050	NA	Con Son
Ratufa bicolor	Sciuridae	RODENTIA	5	omnivore	2050	NA	Bali
Ratufa bicolor	Sciuridae	RODENTIA	5	omnivore	2050	NA	Billiton
Ratufa bicolor	Sciuridae	RODENTIA	5	omnivore	2050	NA	Batu
Ratufa bicolor	Sciuridae	RODENTIA	5	omnivore	2050	NA	Cat Ba
Ratufa bicolor	Sciuridae	RODENTIA	5	omnivore	2050	NA	Panaitan
Ratufa bicolor	Sciuridae	RODENTIA	5	omnivore	2050	NA	Java
Ratufa bicolor	Sciuridae	RODENTIA	5	omnivore	2050	NA	Sumatra
Ratufa indica	Sciuridae	RODENTIA	5	omnivore	1060	Oriental	NA
Ratufa macroura	Sciuridae	RODENTIA	5	omnivore	1327.08	Oriental	NA
Ratufa macroura	Sciuridae	RODENTIA	5	omnivore	1327.08	NA	Sri Lanka
Sciurillus pusillus	Sciuridae	RODENTIA	4	herbivore	39	Neotropical	NA
Microsciurus alfari	Sciuridae	RODENTIA	2	herbivore	87.5	Neotropical	NA
Microsciurus alfari	Sciuridae	RODENTIA	2	herbivore	87.5	Panamanian	NA
Microsciurus flaviventer	Sciuridae	RODENTIA	2	herbivore	92	Neotropical	NA
Microsciurus mimulus	Sciuridae	RODENTIA	2	herbivore	120	Neotropical	NA
Microsciurus mimulus	Sciuridae	RODENTIA	2	herbivore	120	Panamanian	NA
Microsciurus santanderensis	Sciuridae	RODENTIA	2	herbivore	99.8	Neotropical	NA
Rheithrosciurus macrotis	Sciuridae	RODENTIA	1	herbivore	1225	Oriental	NA
Rheithrosciurus macrotis	Sciuridae	RODENTIA	1	herbivore	1225	NA	Borneo
Sciurus aestuans	Sciuridae	RODENTIA	3	herbivore	185	Neotropical	NA
Sciurus alleni	Sciuridae	RODENTIA	3	herbivore	434.5	Nearctic	NA
Sciurus anomalus	Sciuridae	RODENTIA	3	herbivore	256	Saharo.Arabian	NA
Sciurus anomalus	Sciuridae	RODENTIA	3	herbivore	256	Palearctic	NA
Sciurus arizonensis	Sciuridae	RODENTIA	3	herbivore	646.99	Nearctic	NA
Sciurus aureogaster	Sciuridae	RODENTIA	3	herbivore	595	Panamanian	NA
Sciurus aureogaster	Sciuridae	RODENTIA	3	herbivore	595	Nearctic	NA
Sciurus carolinensis	Sciuridae	RODENTIA	3	herbivore	506.5	Nearctic	NA
Sciurus colliaei	Sciuridae	RODENTIA	3	herbivore	498	Nearctic	NA
Sciurus deppei	Sciuridae	RODENTIA	3	herbivore	190	Panamanian	NA
Sciurus deppei	Sciuridae	RODENTIA	3	herbivore	190	Nearctic	NA
Sciurus flammifer	Sciuridae	RODENTIA	3	herbivore	4292.99	Neotropical	NA
Sciurus gilvigularis	Sciuridae	RODENTIA	3	herbivore	803.01	Neotropical	NA
Sciurus granatensis	Sciuridae	RODENTIA	3	herbivore	250	Neotropical	NA
Sciurus granatensis	Sciuridae	RODENTIA	3	herbivore	250	Panamanian	NA
Sciurus griseus	Sciuridae	RODENTIA	3	herbivore	731	Nearctic	NA
Sciurus ignitus	Sciuridae	RODENTIA	3	herbivore	190	Neotropical	NA
Sciurus igniventris	Sciuridae	RODENTIA	3	herbivore	700	Neotropical	NA
Sciurus igniventris	Sciuridae	RODENTIA	3	herbivore	700	Panamanian	NA
Sciurus lis	Sciuridae	RODENTIA	3	herbivore	264.3	Sino.Japanese	NA
Sciurus nayaritensis	Sciuridae	RODENTIA	3	herbivore	697	Nearctic	NA
Sciurus niger	Sciuridae	RODENTIA	3	herbivore	761.9	Nearctic	NA
Sciurus oculatus	Sciuridae	RODENTIA	3	herbivore	649.99	Nearctic	NA
Sciurus pucheranii	Sciuridae	RODENTIA	3	herbivore	803.01	Neotropical	NA
Sciurus pucheranii	Sciuridae	RODENTIA	3	herbivore	803.01	Panamanian	NA
Sciurus pyrrhinus	Sciuridae	RODENTIA	3	herbivore	482	Neotropical	NA
Sciurus richmondi	Sciuridae	RODENTIA	3	herbivore	205	Panamanian	NA
Sciurus sanborni	Sciuridae	RODENTIA	3	herbivore	136	Neotropical	NA
Sciurus spadiceus	Sciuridae	RODENTIA	3	herbivore	403.33	Neotropical	NA
Sciurus spadiceus	Sciuridae	RODENTIA	3	herbivore	403.33	Panamanian	NA
Sciurus stramineus	Sciuridae	RODENTIA	3	herbivore	433.3	Neotropical	NA
Sciurus variegatoides	Sciuridae	RODENTIA	3	herbivore	485	Panamanian	NA
Sciurus vulgaris	Sciuridae	RODENTIA	3	herbivore	333	Sino.Japanese	NA
Sciurus vulgaris	Sciuridae	RODENTIA	3	herbivore	333	Palearctic	NA
Sciurus yucatanensis	Sciuridae	RODENTIA	3	herbivore	225	Panamanian	NA
Syntheosciurus brochus	Sciuridae	RODENTIA	2	herbivore	132.84	Panamanian	NA
Tamiasciurus douglasii	Sciuridae	RODENTIA	6	omnivore	225	Nearctic	NA
Tamiasciurus hudsonicus	Sciuridae	RODENTIA	6	omnivore	201.17	Nearctic	NA
Tamiasciurus hudsonicus	Sciuridae	RODENTIA	6	omnivore	201.17	Palearctic	NA
Aeromys tephromelas	Sciuridae	RODENTIA	4	omnivore	1075	Oriental	NA
Aeromys tephromelas	Sciuridae	RODENTIA	4	omnivore	1075	NA	Penang
Aeromys tephromelas	Sciuridae	RODENTIA	4	omnivore	1075	NA	Borneo
Aeromys tephromelas	Sciuridae	RODENTIA	4	omnivore	1075	NA	Sumatra
Aeromys thomasi	Sciuridae	RODENTIA	4	omnivore	1435	Oriental	NA
Belomys pearsonii	Sciuridae	RODENTIA	4	omnivore	217	Oriental	NA
Belomys pearsonii	Sciuridae	RODENTIA	4	omnivore	217	Sino.Japanese	NA
Belomys pearsonii	Sciuridae	RODENTIA	4	omnivore	217	NA	Taiwan
Belomys pearsonii	Sciuridae	RODENTIA	4	omnivore	217	NA	Hainan
Biswamoyopterus biswasi	Sciuridae	RODENTIA	4	herbivore	1613.3	Oriental	NA
Biswamoyopterus biswasi	Sciuridae	RODENTIA	4	herbivore	1613.3	Sino.Japanese	NA
Eoglaucomys fimbriatus	Sciuridae	RODENTIA	4	omnivore	510	Oriental	NA
Eoglaucomys fimbriatus	Sciuridae	RODENTIA	4	omnivore	510	Saharo.Arabian	NA
Eoglaucomys fimbriatus	Sciuridae	RODENTIA	4	omnivore	510	Sino.Japanese	NA
Eupetaurus cinereus	Sciuridae	RODENTIA	1	herbivore	2500	Saharo.Arabian	NA
Eupetaurus cinereus	Sciuridae	RODENTIA	1	herbivore	2500	Sino.Japanese	NA
Eupetaurus cinereus	Sciuridae	RODENTIA	1	herbivore	2500	Palearctic	NA
Glaucomys sabrinus	Sciuridae	RODENTIA	3	herbivore	166	Nearctic	NA
Glaucomys sabrinus	Sciuridae	RODENTIA	3	herbivore	166	Palearctic	NA
Glaucomys volans	Sciuridae	RODENTIA	3	herbivore	63.87	Panamanian	NA
Glaucomys volans	Sciuridae	RODENTIA	3	herbivore	63.87	Nearctic	NA
Hylopetes alboniger	Sciuridae	RODENTIA	4	omnivore	255.38	Oriental	NA
Hylopetes alboniger	Sciuridae	RODENTIA	4	omnivore	255.38	Sino.Japanese	NA
Hylopetes alboniger	Sciuridae	RODENTIA	4	omnivore	255.38	NA	Hainan
Hylopetes nigripes	Sciuridae	RODENTIA	4	omnivore	534	Oriental	NA
Hylopetes nigripes	Sciuridae	RODENTIA	4	omnivore	534	NA	Palawan
Hylopetes nigripes	Sciuridae	RODENTIA	4	omnivore	534	NA	Bancalan
Hylopetes phayrei	Sciuridae	RODENTIA	4	omnivore	227	Oriental	NA
Hylopetes phayrei	Sciuridae	RODENTIA	4	omnivore	227	Sino.Japanese	NA
Hylopetes phayrei	Sciuridae	RODENTIA	4	omnivore	227	NA	Hainan
Hylopetes platyurus	Sciuridae	RODENTIA	4	omnivore	56.98	Oriental	NA
Hylopetes platyurus	Sciuridae	RODENTIA	4	omnivore	56.98	NA	Terutau
Hylopetes platyurus	Sciuridae	RODENTIA	4	omnivore	56.98	NA	Borneo
Hylopetes platyurus	Sciuridae	RODENTIA	4	omnivore	56.98	NA	Sumatra
Hylopetes sipora	Sciuridae	RODENTIA	4	omnivore	89.2	Oriental	NA
Hylopetes sipora	Sciuridae	RODENTIA	4	omnivore	89.2	NA	Sipura
Hylopetes spadiceus	Sciuridae	RODENTIA	4	omnivore	84.25	Oriental	NA
Iomys horsfieldii	Sciuridae	RODENTIA	4	omnivore	155.5	Oriental	NA
Petaurillus emiliae	Sciuridae	RODENTIA	4	omnivore	13.5	Oriental	NA
Petaurillus hosei	Sciuridae	RODENTIA	4	omnivore	21.1	Oriental	NA
Petaurillus kinlochii	Sciuridae	RODENTIA	4	omnivore	40	Oriental	NA
Petaurista alborufus	Sciuridae	RODENTIA	4	omnivore	4290	Oriental	NA
Petaurista alborufus	Sciuridae	RODENTIA	4	omnivore	4290	Sino.Japanese	NA
Petaurista alborufus	Sciuridae	RODENTIA	4	omnivore	4290	Palearctic	NA
Petaurista elegans	Sciuridae	RODENTIA	4	omnivore	997	Oriental	NA
Petaurista elegans	Sciuridae	RODENTIA	4	omnivore	997	Sino.Japanese	NA
Petaurista elegans	Sciuridae	RODENTIA	4	omnivore	997	Palearctic	NA
Petaurista elegans	Sciuridae	RODENTIA	4	omnivore	997	NA	Rupat
Petaurista elegans	Sciuridae	RODENTIA	4	omnivore	997	NA	Bunguran
Petaurista elegans	Sciuridae	RODENTIA	4	omnivore	997	NA	Java
Petaurista elegans	Sciuridae	RODENTIA	4	omnivore	997	NA	Sumatra
Petaurista leucogenys	Sciuridae	RODENTIA	4	omnivore	1150	Sino.Japanese	NA
Petaurista magnificus	Sciuridae	RODENTIA	4	omnivore	1475.5	Oriental	NA
Petaurista magnificus	Sciuridae	RODENTIA	4	omnivore	1475.5	Sino.Japanese	NA
Petaurista nobilis	Sciuridae	RODENTIA	4	omnivore	2710	Oriental	NA
Petaurista nobilis	Sciuridae	RODENTIA	4	omnivore	2710	Sino.Japanese	NA
Petaurista petaurista	Sciuridae	RODENTIA	4	omnivore	1660.13	Oriental	NA
Petaurista petaurista	Sciuridae	RODENTIA	4	omnivore	1660.13	Saharo.Arabian	NA
Petaurista petaurista	Sciuridae	RODENTIA	4	omnivore	1660.13	Sino.Japanese	NA
Petaurista philippensis	Sciuridae	RODENTIA	4	omnivore	1676	Oriental	NA
Petaurista philippensis	Sciuridae	RODENTIA	4	omnivore	1676	Sino.Japanese	NA
Petaurista philippensis	Sciuridae	RODENTIA	4	omnivore	1676	Palearctic	NA
Petaurista xanthotis	Sciuridae	RODENTIA	4	omnivore	1900	Sino.Japanese	NA
Petaurista xanthotis	Sciuridae	RODENTIA	4	omnivore	1900	Palearctic	NA
Petinomys crinitus	Sciuridae	RODENTIA	3	herbivore	113	Oriental	NA
Petinomys crinitus	Sciuridae	RODENTIA	3	herbivore	113	NA	Mindanao
Petinomys crinitus	Sciuridae	RODENTIA	3	herbivore	113	NA	Basilan
Petinomys crinitus	Sciuridae	RODENTIA	3	herbivore	113	NA	Siargao
Petinomys crinitus	Sciuridae	RODENTIA	3	herbivore	113	NA	Dinagat
Petinomys fuscocapillus	Sciuridae	RODENTIA	3	herbivore	794.5	Oriental	NA
Petinomys genibarbis	Sciuridae	RODENTIA	3	herbivore	110	Oriental	NA
Petinomys hageni	Sciuridae	RODENTIA	3	herbivore	388	Oriental	NA
Petinomys hageni	Sciuridae	RODENTIA	3	herbivore	388	NA	Borneo
Petinomys hageni	Sciuridae	RODENTIA	3	herbivore	388	NA	Sumatra
Petinomys lugens	Sciuridae	RODENTIA	3	herbivore	433	Oriental	NA
Petinomys lugens	Sciuridae	RODENTIA	3	herbivore	433	NA	North Pagai
Petinomys lugens	Sciuridae	RODENTIA	3	herbivore	433	NA	Sipura
Petinomys lugens	Sciuridae	RODENTIA	3	herbivore	433	NA	Siberut
Petinomys setosus	Sciuridae	RODENTIA	3	herbivore	38.44	Oriental	NA
Petinomys setosus	Sciuridae	RODENTIA	3	herbivore	38.44	Sino.Japanese	NA
Petinomys setosus	Sciuridae	RODENTIA	3	herbivore	38.44	NA	Borneo
Petinomys setosus	Sciuridae	RODENTIA	3	herbivore	38.44	NA	Sumatra
Petinomys vordermanni	Sciuridae	RODENTIA	3	herbivore	40.39	Oriental	NA
Pteromys volans	Sciuridae	RODENTIA	4	omnivore	143.75	Sino.Japanese	NA
Pteromys volans	Sciuridae	RODENTIA	4	omnivore	143.75	Palearctic	NA
Pteromyscus pulverulentus	Sciuridae	RODENTIA	3	herbivore	334.25	Oriental	NA
Pteromyscus pulverulentus	Sciuridae	RODENTIA	3	herbivore	334.25	NA	Penang
Pteromyscus pulverulentus	Sciuridae	RODENTIA	3	herbivore	334.25	NA	Sumatra
Pteromyscus pulverulentus	Sciuridae	RODENTIA	3	herbivore	334.25	NA	Borneo
Trogopterus xanthipes	Sciuridae	RODENTIA	3	herbivore	744.94	Oriental	NA
Trogopterus xanthipes	Sciuridae	RODENTIA	3	herbivore	744.94	Sino.Japanese	NA
Trogopterus xanthipes	Sciuridae	RODENTIA	3	herbivore	744.94	Palearctic	NA
Callosciurus adamsi	Sciuridae	RODENTIA	5	omnivore	134.5	Oriental	NA
Callosciurus adamsi	Sciuridae	RODENTIA	5	omnivore	134.5	NA	Borneo
Callosciurus baluensis	Sciuridae	RODENTIA	5	omnivore	356	Oriental	NA
Callosciurus caniceps	Sciuridae	RODENTIA	5	omnivore	257	Oriental	NA
Callosciurus caniceps	Sciuridae	RODENTIA	5	omnivore	257	NA	Langkawi
Callosciurus finlaysonii	Sciuridae	RODENTIA	5	omnivore	278	Oriental	NA
Callosciurus finlaysonii	Sciuridae	RODENTIA	5	omnivore	278	NA	Con Son
Callosciurus inornatus	Sciuridae	RODENTIA	5	omnivore	325	Oriental	NA
Callosciurus melanogaster	Sciuridae	RODENTIA	5	omnivore	278	Oriental	NA
Callosciurus nigrovittatus	Sciuridae	RODENTIA	5	omnivore	202	Oriental	NA
Callosciurus nigrovittatus	Sciuridae	RODENTIA	5	omnivore	202	NA	Java
Callosciurus nigrovittatus	Sciuridae	RODENTIA	5	omnivore	202	NA	Tambelan
Callosciurus nigrovittatus	Sciuridae	RODENTIA	5	omnivore	202	NA	Sumatra
Callosciurus nigrovittatus	Sciuridae	RODENTIA	5	omnivore	202	NA	Tioman
Callosciurus notatus	Sciuridae	RODENTIA	5	omnivore	197.5	Oriental	NA
Callosciurus orestes	Sciuridae	RODENTIA	5	omnivore	278	Oriental	NA
Callosciurus orestes	Sciuridae	RODENTIA	5	omnivore	278	NA	Borneo
Callosciurus phayrei	Sciuridae	RODENTIA	5	omnivore	269	Oriental	NA
Callosciurus prevostii	Sciuridae	RODENTIA	5	omnivore	361.46	Oriental	NA
Callosciurus prevostii	Sciuridae	RODENTIA	5	omnivore	361.46	NA	Subi Besar
Callosciurus prevostii	Sciuridae	RODENTIA	5	omnivore	361.46	NA	Benua
Callosciurus prevostii	Sciuridae	RODENTIA	5	omnivore	361.46	NA	Banggi
Callosciurus prevostii	Sciuridae	RODENTIA	5	omnivore	361.46	NA	Bunguran
Callosciurus prevostii	Sciuridae	RODENTIA	5	omnivore	361.46	NA	Mendanau
Callosciurus prevostii	Sciuridae	RODENTIA	5	omnivore	361.46	NA	Tembelan
Callosciurus prevostii	Sciuridae	RODENTIA	5	omnivore	361.46	NA	Balambangan
Callosciurus prevostii	Sciuridae	RODENTIA	5	omnivore	361.46	NA	Karimata
Callosciurus prevostii	Sciuridae	RODENTIA	5	omnivore	361.46	NA	Sumatra
Callosciurus prevostii	Sciuridae	RODENTIA	5	omnivore	361.46	NA	Borneo
Callosciurus prevostii	Sciuridae	RODENTIA	5	omnivore	361.46	NA	Serasan
Callosciurus prevostii	Sciuridae	RODENTIA	5	omnivore	361.46	NA	Serutu
Callosciurus prevostii	Sciuridae	RODENTIA	5	omnivore	361.46	NA	Billiton
Callosciurus pygerythrus	Sciuridae	RODENTIA	5	omnivore	252	Oriental	NA
Callosciurus pygerythrus	Sciuridae	RODENTIA	5	omnivore	252	Sino.Japanese	NA
Dremomys everetti	Sciuridae	RODENTIA	4	omnivore	147.5	Oriental	NA
Dremomys everetti	Sciuridae	RODENTIA	4	omnivore	147.5	NA	Borneo
Dremomys lokriah	Sciuridae	RODENTIA	4	omnivore	227	Oriental	NA
Dremomys lokriah	Sciuridae	RODENTIA	4	omnivore	227	Sino.Japanese	NA
Dremomys pernyi	Sciuridae	RODENTIA	4	omnivore	198.63	Oriental	NA
Dremomys pernyi	Sciuridae	RODENTIA	4	omnivore	198.63	Sino.Japanese	NA
Dremomys pernyi	Sciuridae	RODENTIA	4	omnivore	198.63	Palearctic	NA
Dremomys rufigenis	Sciuridae	RODENTIA	4	omnivore	200	Oriental	NA
Dremomys rufigenis	Sciuridae	RODENTIA	4	omnivore	200	Sino.Japanese	NA
Exilisciurus concinnus	Sciuridae	RODENTIA	2	omnivore	30.85	Oriental	NA
Exilisciurus concinnus	Sciuridae	RODENTIA	2	omnivore	30.85	NA	Mindanao
Exilisciurus concinnus	Sciuridae	RODENTIA	2	omnivore	30.85	NA	Leyte
Exilisciurus concinnus	Sciuridae	RODENTIA	2	omnivore	30.85	NA	Samar
Exilisciurus concinnus	Sciuridae	RODENTIA	2	omnivore	30.85	NA	Biliran
Exilisciurus concinnus	Sciuridae	RODENTIA	2	omnivore	30.85	NA	Basilan
Exilisciurus concinnus	Sciuridae	RODENTIA	2	omnivore	30.85	NA	Siargao
Exilisciurus concinnus	Sciuridae	RODENTIA	2	omnivore	30.85	NA	Bohol
Exilisciurus concinnus	Sciuridae	RODENTIA	2	omnivore	30.85	NA	Dinagat
Exilisciurus exilis	Sciuridae	RODENTIA	2	omnivore	19	Oriental	NA
Exilisciurus whiteheadi	Sciuridae	RODENTIA	2	omnivore	20	Oriental	NA
Funambulus palmarum	Sciuridae	RODENTIA	3	omnivore	136.4	Oriental	NA
Funambulus pennantii	Sciuridae	RODENTIA	3	omnivore	200	Oriental	NA
Funambulus pennantii	Sciuridae	RODENTIA	3	omnivore	200	Saharo.Arabian	NA
Funambulus pennantii	Sciuridae	RODENTIA	3	omnivore	200	Sino.Japanese	NA
Funambulus sublineatus	Sciuridae	RODENTIA	3	omnivore	70.94	Oriental	NA
Funambulus tristriatus	Sciuridae	RODENTIA	3	omnivore	139	Oriental	NA
Glyphotes simus	Sciuridae	RODENTIA	4	omnivore	50	Oriental	NA
Hyosciurus heinrichi	Sciuridae	RODENTIA	4	omnivore	296	Oriental	NA
Hyosciurus heinrichi	Sciuridae	RODENTIA	4	omnivore	296	NA	Sulawesi
Hyosciurus ileile	Sciuridae	RODENTIA	4	omnivore	315	Oriental	NA
Lariscus hosei	Sciuridae	RODENTIA	2	herbivore	180	Oriental	NA
Lariscus hosei	Sciuridae	RODENTIA	2	herbivore	180	NA	Borneo
Lariscus insignis	Sciuridae	RODENTIA	2	herbivore	200	Oriental	NA
Lariscus insignis	Sciuridae	RODENTIA	2	herbivore	200	NA	Siantan
Lariscus insignis	Sciuridae	RODENTIA	2	herbivore	200	NA	Tanahmasa
Lariscus insignis	Sciuridae	RODENTIA	2	herbivore	200	NA	Java
Lariscus insignis	Sciuridae	RODENTIA	2	herbivore	200	NA	Sumatra
Lariscus insignis	Sciuridae	RODENTIA	2	herbivore	200	NA	Borneo
Lariscus obscurus	Sciuridae	RODENTIA	2	herbivore	241.19	Oriental	NA
Lariscus obscurus	Sciuridae	RODENTIA	2	herbivore	241.19	NA	North Pagai
Lariscus obscurus	Sciuridae	RODENTIA	2	herbivore	241.19	NA	Sipura
Lariscus obscurus	Sciuridae	RODENTIA	2	herbivore	241.19	NA	South Pagai
Lariscus obscurus	Sciuridae	RODENTIA	2	herbivore	241.19	NA	Siberut
Menetes berdmorei	Sciuridae	RODENTIA	4	omnivore	190	Oriental	NA
Nannosciurus melanotis	Sciuridae	RODENTIA	4	omnivore	50	Oriental	NA
Prosciurillus abstrusus	Sciuridae	RODENTIA	3	herbivore	79.2	Oriental	NA
Prosciurillus abstrusus	Sciuridae	RODENTIA	3	herbivore	79.2	NA	Sulawesi
Prosciurillus leucomus	Sciuridae	RODENTIA	3	herbivore	128	Oriental	NA
Prosciurillus leucomus	Sciuridae	RODENTIA	3	herbivore	128	NA	Pulau Lembeh
Prosciurillus leucomus	Sciuridae	RODENTIA	3	herbivore	128	NA	Sulawesi
Prosciurillus murinus	Sciuridae	RODENTIA	3	herbivore	72.9	Oriental	NA
Prosciurillus murinus	Sciuridae	RODENTIA	3	herbivore	72.9	NA	Talisei
Prosciurillus murinus	Sciuridae	RODENTIA	3	herbivore	72.9	NA	Lembeh
Prosciurillus murinus	Sciuridae	RODENTIA	3	herbivore	72.9	NA	Sulawesi
Rhinosciurus laticaudatus	Sciuridae	RODENTIA	2	omnivore	228.25	Oriental	NA
Rhinosciurus laticaudatus	Sciuridae	RODENTIA	2	omnivore	228.25	NA	Sumatra
Rhinosciurus laticaudatus	Sciuridae	RODENTIA	2	omnivore	228.25	NA	Borneo
Rhinosciurus laticaudatus	Sciuridae	RODENTIA	2	omnivore	228.25	NA	Siantan
Rhinosciurus laticaudatus	Sciuridae	RODENTIA	2	omnivore	228.25	NA	Singapore
Sundasciurus brookei	Sciuridae	RODENTIA	3	omnivore	115.5	Oriental	NA
Sundasciurus brookei	Sciuridae	RODENTIA	3	omnivore	115.5	NA	Borneo
Sundasciurus hippurus	Sciuridae	RODENTIA	3	omnivore	406.25	Oriental	NA
Sundasciurus hippurus	Sciuridae	RODENTIA	3	omnivore	406.25	NA	Borneo
Sundasciurus hippurus	Sciuridae	RODENTIA	3	omnivore	406.25	NA	Sumatra
Sundasciurus jentinki	Sciuridae	RODENTIA	3	omnivore	76	Oriental	NA
Sundasciurus jentinki	Sciuridae	RODENTIA	3	omnivore	76	NA	Borneo
Sundasciurus lowii	Sciuridae	RODENTIA	3	omnivore	87.5	Oriental	NA
Sundasciurus lowii	Sciuridae	RODENTIA	3	omnivore	87.5	NA	Bunguran
Sundasciurus lowii	Sciuridae	RODENTIA	3	omnivore	87.5	NA	Serasan
Sundasciurus lowii	Sciuridae	RODENTIA	3	omnivore	87.5	NA	Pini
Sundasciurus lowii	Sciuridae	RODENTIA	3	omnivore	87.5	NA	Borneo
Sundasciurus lowii	Sciuridae	RODENTIA	3	omnivore	87.5	NA	Sumatra
Sundasciurus lowii	Sciuridae	RODENTIA	3	omnivore	87.5	NA	Batu
Sundasciurus lowii	Sciuridae	RODENTIA	3	omnivore	87.5	NA	Tanahmasa
Sundasciurus lowii	Sciuridae	RODENTIA	3	omnivore	87.5	NA	Laut
Sundasciurus moellendorffi	Sciuridae	RODENTIA	3	omnivore	252	Oriental	NA
Sundasciurus moellendorffi	Sciuridae	RODENTIA	3	omnivore	252	NA	Linapacan
Sundasciurus moellendorffi	Sciuridae	RODENTIA	3	omnivore	252	NA	Culion
Sundasciurus moellendorffi	Sciuridae	RODENTIA	3	omnivore	252	NA	Tampel
Sundasciurus moellendorffi	Sciuridae	RODENTIA	3	omnivore	252	NA	Iloc
Sundasciurus moellendorffi	Sciuridae	RODENTIA	3	omnivore	252	NA	Lagen
Sundasciurus philippinensis	Sciuridae	RODENTIA	3	omnivore	244	Oriental	NA
Sundasciurus philippinensis	Sciuridae	RODENTIA	3	omnivore	244	NA	Mindinao
Sundasciurus philippinensis	Sciuridae	RODENTIA	3	omnivore	244	NA	Siargao
Sundasciurus philippinensis	Sciuridae	RODENTIA	3	omnivore	244	NA	Basilan
Sundasciurus philippinensis	Sciuridae	RODENTIA	3	omnivore	244	NA	Biliran
Sundasciurus philippinensis	Sciuridae	RODENTIA	3	omnivore	244	NA	Dinagat
Sundasciurus philippinensis	Sciuridae	RODENTIA	3	omnivore	244	NA	Bohol
Sundasciurus philippinensis	Sciuridae	RODENTIA	3	omnivore	244	NA	Leyte
Sundasciurus philippinensis	Sciuridae	RODENTIA	3	omnivore	244	NA	Samar
Sundasciurus rabori	Sciuridae	RODENTIA	3	omnivore	163	Oriental	NA
Sundasciurus samarensis	Sciuridae	RODENTIA	3	omnivore	225	Oriental	NA
Sundasciurus samarensis	Sciuridae	RODENTIA	3	omnivore	225	NA	Leyte
Sundasciurus samarensis	Sciuridae	RODENTIA	3	omnivore	225	NA	Samar
Sundasciurus steerii	Sciuridae	RODENTIA	3	omnivore	252	Oriental	NA
Sundasciurus steerii	Sciuridae	RODENTIA	3	omnivore	252	NA	Balabac
Sundasciurus steerii	Sciuridae	RODENTIA	3	omnivore	252	NA	Bancalan
Sundasciurus steerii	Sciuridae	RODENTIA	3	omnivore	252	NA	Matangule
Sundasciurus steerii	Sciuridae	RODENTIA	3	omnivore	252	NA	Palawan
Sundasciurus tenuis	Sciuridae	RODENTIA	3	omnivore	73.75	Oriental	NA
Sundasciurus tenuis	Sciuridae	RODENTIA	3	omnivore	73.75	NA	Musala
Sundasciurus tenuis	Sciuridae	RODENTIA	3	omnivore	73.75	NA	Borneo
Sundasciurus tenuis	Sciuridae	RODENTIA	3	omnivore	73.75	NA	Sumatra
Sundasciurus tenuis	Sciuridae	RODENTIA	3	omnivore	73.75	NA	Singapore
Sundasciurus tenuis	Sciuridae	RODENTIA	3	omnivore	73.75	NA	Bintan
Sundasciurus tenuis	Sciuridae	RODENTIA	3	omnivore	73.75	NA	Tuangku
Sundasciurus tenuis	Sciuridae	RODENTIA	3	omnivore	73.75	NA	Lingga
Sundasciurus tenuis	Sciuridae	RODENTIA	3	omnivore	73.75	NA	Siantan
Sundasciurus tenuis	Sciuridae	RODENTIA	3	omnivore	73.75	NA	Labuan
Tamiops maritimus	Sciuridae	RODENTIA	3	omnivore	70.33	Oriental	NA
Tamiops maritimus	Sciuridae	RODENTIA	3	omnivore	70.33	Sino.Japanese	NA
Tamiops maritimus	Sciuridae	RODENTIA	3	omnivore	70.33	NA	Hainan
Tamiops maritimus	Sciuridae	RODENTIA	3	omnivore	70.33	NA	Taiwain
Tamiops swinhoei	Sciuridae	RODENTIA	3	omnivore	85	Oriental	NA
Tamiops swinhoei	Sciuridae	RODENTIA	3	omnivore	85	Sino.Japanese	NA
Tamiops swinhoei	Sciuridae	RODENTIA	3	omnivore	85	Palearctic	NA
Atlantoxerus getulus	Sciuridae	RODENTIA	2	herbivore	251	Saharo.Arabian	NA
Spermophilopsis leptodactylus	Sciuridae	RODENTIA	4	omnivore	600	Saharo.Arabian	NA
Spermophilopsis leptodactylus	Sciuridae	RODENTIA	4	omnivore	600	Palearctic	NA
Xerus erythropus	Sciuridae	RODENTIA	5	omnivore	502.4	Afrotropical	NA
Xerus erythropus	Sciuridae	RODENTIA	5	omnivore	502.4	Saharo.Arabian	NA
Xerus inauris	Sciuridae	RODENTIA	5	omnivore	529	Afrotropical	NA
Xerus princeps	Sciuridae	RODENTIA	5	omnivore	636	Afrotropical	NA
Xerus rutilus	Sciuridae	RODENTIA	5	omnivore	317.5	Afrotropical	NA
Xerus rutilus	Sciuridae	RODENTIA	5	omnivore	317.5	Saharo.Arabian	NA
Epixerus ebii	Sciuridae	RODENTIA	2	omnivore	592	Afrotropical	NA
Funisciurus anerythrus	Sciuridae	RODENTIA	3	omnivore	218	Afrotropical	NA
Funisciurus bayonii	Sciuridae	RODENTIA	3	omnivore	135	Afrotropical	NA
Funisciurus carruthersi	Sciuridae	RODENTIA	3	omnivore	286	Afrotropical	NA
Funisciurus congicus	Sciuridae	RODENTIA	3	omnivore	112	Afrotropical	NA
Funisciurus isabella	Sciuridae	RODENTIA	3	omnivore	109	Afrotropical	NA
Funisciurus lemniscatus	Sciuridae	RODENTIA	3	omnivore	141	Afrotropical	NA
Funisciurus leucogenys	Sciuridae	RODENTIA	3	omnivore	250	Afrotropical	NA
Funisciurus leucogenys	Sciuridae	RODENTIA	3	omnivore	250	NA	Bioko
Funisciurus pyrropus	Sciuridae	RODENTIA	3	omnivore	297	Afrotropical	NA
Funisciurus substriatus	Sciuridae	RODENTIA	3	omnivore	186	Afrotropical	NA
Heliosciurus gambianus	Sciuridae	RODENTIA	4	omnivore	295	Afrotropical	NA
Heliosciurus mutabilis	Sciuridae	RODENTIA	4	omnivore	390	Afrotropical	NA
Heliosciurus punctatus	Sciuridae	RODENTIA	4	omnivore	174	Afrotropical	NA
Heliosciurus rufobrachium	Sciuridae	RODENTIA	4	omnivore	371.5	Afrotropical	NA
Heliosciurus ruwenzorii	Sciuridae	RODENTIA	4	omnivore	291	Afrotropical	NA
Heliosciurus undulatus	Sciuridae	RODENTIA	4	omnivore	347.33	Afrotropical	NA
Myosciurus pumilio	Sciuridae	RODENTIA	1	herbivore	165	Afrotropical	NA
Paraxerus alexandri	Sciuridae	RODENTIA	3	herbivore	52	Afrotropical	NA
Paraxerus boehmi	Sciuridae	RODENTIA	3	herbivore	70	Afrotropical	NA
Paraxerus cepapi	Sciuridae	RODENTIA	3	herbivore	180	Afrotropical	NA
Paraxerus cooperi	Sciuridae	RODENTIA	3	herbivore	250	Afrotropical	NA
Paraxerus flavovittis	Sciuridae	RODENTIA	3	herbivore	160	Afrotropical	NA
Paraxerus lucifer	Sciuridae	RODENTIA	3	herbivore	700	Afrotropical	NA
Paraxerus ochraceus	Sciuridae	RODENTIA	3	herbivore	104.3	Afrotropical	NA
Paraxerus palliatus	Sciuridae	RODENTIA	3	herbivore	309.31	Afrotropical	NA
Paraxerus palliatus	Sciuridae	RODENTIA	3	herbivore	309.31	NA	Zanzibar
Paraxerus palliatus	Sciuridae	RODENTIA	3	herbivore	309.31	NA	Mafia
Paraxerus poensis	Sciuridae	RODENTIA	3	herbivore	124.5	Afrotropical	NA
Paraxerus vexillarius	Sciuridae	RODENTIA	3	herbivore	675	Afrotropical	NA
Protoxerus aubinnii	Sciuridae	RODENTIA	2	herbivore	350	Afrotropical	NA
Protoxerus stangeri	Sciuridae	RODENTIA	2	herbivore	621.5	Afrotropical	NA
Ammospermophilus harrisii	Sciuridae	RODENTIA	5	omnivore	122	Nearctic	NA
Ammospermophilus interpres	Sciuridae	RODENTIA	5	omnivore	110.3	Nearctic	NA
Ammospermophilus leucurus	Sciuridae	RODENTIA	5	omnivore	103.67	Nearctic	NA
Ammospermophilus nelsoni	Sciuridae	RODENTIA	5	omnivore	160.4	Nearctic	NA
Cynomys gunnisoni	Sciuridae	RODENTIA	1	herbivore	925	Nearctic	NA
Cynomys leucurus	Sciuridae	RODENTIA	1	herbivore	908.49	Nearctic	NA
Cynomys ludovicianus	Sciuridae	RODENTIA	1	herbivore	1364	Nearctic	NA
Cynomys mexicanus	Sciuridae	RODENTIA	1	herbivore	899.99	Nearctic	NA
Cynomys parvidens	Sciuridae	RODENTIA	1	herbivore	899.99	Nearctic	NA
Marmota baibacina	Sciuridae	RODENTIA	3	herbivore	7500	Palearctic	NA
Marmota bobak	Sciuridae	RODENTIA	3	herbivore	5500	Palearctic	NA
Marmota broweri	Sciuridae	RODENTIA	3	herbivore	3405	Nearctic	NA
Marmota broweri	Sciuridae	RODENTIA	3	herbivore	3405	Palearctic	NA
Marmota caligata	Sciuridae	RODENTIA	3	herbivore	7230.03	Nearctic	NA
Marmota camtschatica	Sciuridae	RODENTIA	3	herbivore	3500	Palearctic	NA
Marmota caudata	Sciuridae	RODENTIA	3	herbivore	4350	Saharo.Arabian	NA
Marmota caudata	Sciuridae	RODENTIA	3	herbivore	4350	Palearctic	NA
Marmota flaviventris	Sciuridae	RODENTIA	3	herbivore	3349.96	Nearctic	NA
Marmota himalayana	Sciuridae	RODENTIA	3	herbivore	5000	Oriental	NA
Marmota himalayana	Sciuridae	RODENTIA	3	herbivore	5000	Saharo.Arabian	NA
Marmota himalayana	Sciuridae	RODENTIA	3	herbivore	5000	Sino.Japanese	NA
Marmota himalayana	Sciuridae	RODENTIA	3	herbivore	5000	Palearctic	NA
Marmota marmota	Sciuridae	RODENTIA	3	herbivore	2010	Palearctic	NA
Marmota menzbieri	Sciuridae	RODENTIA	3	herbivore	3250	Palearctic	NA
Marmota monax	Sciuridae	RODENTIA	3	herbivore	3801.72	Nearctic	NA
Marmota monax	Sciuridae	RODENTIA	3	herbivore	3801.72	Palearctic	NA
Marmota olympus	Sciuridae	RODENTIA	3	herbivore	6299.99	Nearctic	NA
Marmota sibirica	Sciuridae	RODENTIA	3	herbivore	8000	Palearctic	NA
Marmota vancouverensis	Sciuridae	RODENTIA	3	herbivore	6299.99	Nearctic	NA
Sciurotamias davidianus	Sciuridae	RODENTIA	4	omnivore	433.51	Oriental	NA
Sciurotamias davidianus	Sciuridae	RODENTIA	4	omnivore	433.51	Sino.Japanese	NA
Sciurotamias davidianus	Sciuridae	RODENTIA	4	omnivore	433.51	Palearctic	NA
Sciurotamias forresti	Sciuridae	RODENTIA	4	omnivore	433.51	Oriental	NA
Sciurotamias forresti	Sciuridae	RODENTIA	4	omnivore	433.51	Sino.Japanese	NA
Spermophilus citellus	Sciuridae	RODENTIA	3	omnivore	290	Palearctic	NA
Spermophilus dauricus	Sciuridae	RODENTIA	3	omnivore	161.3	Sino.Japanese	NA
Spermophilus dauricus	Sciuridae	RODENTIA	3	omnivore	161.3	Palearctic	NA
Spermophilus fulvus	Sciuridae	RODENTIA	3	omnivore	596	Saharo.Arabian	NA
Spermophilus fulvus	Sciuridae	RODENTIA	3	omnivore	596	Palearctic	NA
Spermophilus pygmaeus	Sciuridae	RODENTIA	3	omnivore	136	Palearctic	NA
Spermophilus relictus	Sciuridae	RODENTIA	3	omnivore	600	Palearctic	NA
Spermophilus suslicus	Sciuridae	RODENTIA	3	omnivore	252	Palearctic	NA
Spermophilus xanthoprymnus	Sciuridae	RODENTIA	3	omnivore	289.67	Saharo.Arabian	NA
Spermophilus xanthoprymnus	Sciuridae	RODENTIA	3	omnivore	289.67	Palearctic	NA
Tamias striatus	Sciuridae	RODENTIA	4	omnivore	111.91	Nearctic	NA
Graphiurus kelleni	Gliridae	RODENTIA	5	omnivore	10.5	Afrotropical	NA
Graphiurus lorraineus	Gliridae	RODENTIA	5	omnivore	27	Afrotropical	NA
Graphiurus murinus	Gliridae	RODENTIA	5	omnivore	19.08	Afrotropical	NA
Graphiurus nagtglasii	Gliridae	RODENTIA	5	omnivore	30	Afrotropical	NA
Graphiurus ocularis	Gliridae	RODENTIA	5	omnivore	30.3	Afrotropical	NA
Graphiurus platyops	Gliridae	RODENTIA	5	omnivore	46.1	Afrotropical	NA
Graphiurus surdus	Gliridae	RODENTIA	5	omnivore	20.01	Afrotropical	NA
Chaetocauda sichuanensis	Gliridae	RODENTIA	6	omnivore	31.51	Sino.Japanese	NA
Dryomys laniger	Gliridae	RODENTIA	6	omnivore	20	Palearctic	NA
Dryomys nitedula	Gliridae	RODENTIA	6	omnivore	33.6	Saharo.Arabian	NA
Dryomys nitedula	Gliridae	RODENTIA	6	omnivore	33.6	Palearctic	NA
Eliomys melanurus	Gliridae	RODENTIA	4	omnivore	98.7	Afrotropical	NA
Eliomys melanurus	Gliridae	RODENTIA	4	omnivore	98.7	Saharo.Arabian	NA
Eliomys quercinus	Gliridae	RODENTIA	4	omnivore	115	Palearctic	NA
Eliomys quercinus	Gliridae	RODENTIA	4	omnivore	115	NA	Sardinia
Eliomys quercinus	Gliridae	RODENTIA	4	omnivore	115	NA	Corsica
Eliomys quercinus	Gliridae	RODENTIA	4	omnivore	115	NA	Sicily
Muscardinus avellanarius	Gliridae	RODENTIA	4	omnivore	27.5	Palearctic	NA
Selevinia betpakdalaensis	Gliridae	RODENTIA	1	carnivore	28	Palearctic	NA
Glis glis	Gliridae	RODENTIA	2	herbivore	128.09	Saharo.Arabian	NA
Glis glis	Gliridae	RODENTIA	2	herbivore	128.09	Palearctic	NA
Castor canadensis	Castoridae	RODENTIA	1	herbivore	21820	Nearctic	NA
Castor canadensis	Castoridae	RODENTIA	1	herbivore	21820	Palearctic	NA
Castor fiber	Castoridae	RODENTIA	1	herbivore	19000	Palearctic	NA
Dipodomys agilis	Heteromyidae	RODENTIA	4	omnivore	57.85	Nearctic	NA
Dipodomys californicus	Heteromyidae	RODENTIA	4	omnivore	84.96	Nearctic	NA
Dipodomys compactus	Heteromyidae	RODENTIA	4	omnivore	49.25	Nearctic	NA
Dipodomys deserti	Heteromyidae	RODENTIA	4	omnivore	104.5	Nearctic	NA
Dipodomys elator	Heteromyidae	RODENTIA	4	omnivore	77.5	Nearctic	NA
Dipodomys gravipes	Heteromyidae	RODENTIA	4	omnivore	83.97	Nearctic	NA
Dipodomys heermanni	Heteromyidae	RODENTIA	4	omnivore	72	Nearctic	NA
Dipodomys ingens	Heteromyidae	RODENTIA	4	omnivore	133.85	Nearctic	NA
Dipodomys merriami	Heteromyidae	RODENTIA	4	omnivore	42	Nearctic	NA
Dipodomys microps	Heteromyidae	RODENTIA	4	omnivore	54.6	Nearctic	NA
Dipodomys nelsoni	Heteromyidae	RODENTIA	4	omnivore	88.6	Nearctic	NA
Dipodomys nitratoides	Heteromyidae	RODENTIA	4	omnivore	43.9	Nearctic	NA
Dipodomys ordii	Heteromyidae	RODENTIA	4	omnivore	60.4	Nearctic	NA
Dipodomys panamintinus	Heteromyidae	RODENTIA	4	omnivore	74.7	Nearctic	NA
Dipodomys phillipsii	Heteromyidae	RODENTIA	4	omnivore	41	Panamanian	NA
Dipodomys phillipsii	Heteromyidae	RODENTIA	4	omnivore	41	Nearctic	NA
Dipodomys spectabilis	Heteromyidae	RODENTIA	4	omnivore	135.88	Nearctic	NA
Dipodomys stephensi	Heteromyidae	RODENTIA	4	omnivore	69.75	Nearctic	NA
Dipodomys venustus	Heteromyidae	RODENTIA	4	omnivore	72	Nearctic	NA
Microdipodops megacephalus	Heteromyidae	RODENTIA	2	omnivore	10.45	Nearctic	NA
Microdipodops pallidus	Heteromyidae	RODENTIA	2	omnivore	12.5	Nearctic	NA
Heteromys anomalus	Heteromyidae	RODENTIA	2	herbivore	70	Neotropical	NA
Heteromys anomalus	Heteromyidae	RODENTIA	2	herbivore	70	Panamanian	NA
Heteromys anomalus	Heteromyidae	RODENTIA	2	herbivore	70	NA	Trinidad
Heteromys anomalus	Heteromyidae	RODENTIA	2	herbivore	70	NA	Tobago
Heteromys anomalus	Heteromyidae	RODENTIA	2	herbivore	70	NA	Isla Margarita
Heteromys australis	Heteromyidae	RODENTIA	2	herbivore	267.5	Neotropical	NA
Heteromys australis	Heteromyidae	RODENTIA	2	herbivore	267.5	Panamanian	NA
Heteromys desmarestianus	Heteromyidae	RODENTIA	2	herbivore	72.5	Panamanian	NA
Heteromys gaumeri	Heteromyidae	RODENTIA	2	herbivore	63.6	Panamanian	NA
Heteromys nelsoni	Heteromyidae	RODENTIA	2	herbivore	54.2	Panamanian	NA
Heteromys oresterus	Heteromyidae	RODENTIA	2	herbivore	74.8	Panamanian	NA
Chaetodipus arenarius	Heteromyidae	RODENTIA	3	omnivore	23	Nearctic	NA
Chaetodipus arenarius	Heteromyidae	RODENTIA	3	omnivore	23	NA	Magdalena
Chaetodipus baileyi	Heteromyidae	RODENTIA	3	omnivore	26.35	Nearctic	NA
Chaetodipus baileyi	Heteromyidae	RODENTIA	3	omnivore	26.35	NA	Tiburon
Chaetodipus californicus	Heteromyidae	RODENTIA	3	omnivore	22	Nearctic	NA
Chaetodipus fallax	Heteromyidae	RODENTIA	3	omnivore	18.7	Nearctic	NA
Chaetodipus formosus	Heteromyidae	RODENTIA	3	omnivore	19.45	Nearctic	NA
Chaetodipus goldmani	Heteromyidae	RODENTIA	3	omnivore	23	Nearctic	NA
Chaetodipus hispidus	Heteromyidae	RODENTIA	3	omnivore	32	Nearctic	NA
Chaetodipus intermedius	Heteromyidae	RODENTIA	3	omnivore	16.5	Nearctic	NA
Chaetodipus lineatus	Heteromyidae	RODENTIA	3	omnivore	23	Nearctic	NA
Chaetodipus nelsoni	Heteromyidae	RODENTIA	3	omnivore	15.75	Nearctic	NA
Chaetodipus penicillatus	Heteromyidae	RODENTIA	3	omnivore	16.89	Nearctic	NA
Chaetodipus pernix	Heteromyidae	RODENTIA	3	omnivore	17	Nearctic	NA
Chaetodipus spinatus	Heteromyidae	RODENTIA	3	omnivore	16.35	Nearctic	NA
Perognathus amplus	Heteromyidae	RODENTIA	3	omnivore	11.7	Nearctic	NA
Perognathus fasciatus	Heteromyidae	RODENTIA	3	omnivore	11.55	Nearctic	NA
Perognathus flavescens	Heteromyidae	RODENTIA	3	omnivore	8.8	Nearctic	NA
Perognathus flavus	Heteromyidae	RODENTIA	3	omnivore	7.73	Nearctic	NA
Perognathus inornatus	Heteromyidae	RODENTIA	3	omnivore	10.88	Nearctic	NA
Perognathus longimembris	Heteromyidae	RODENTIA	3	omnivore	7.6	Nearctic	NA
Perognathus merriami	Heteromyidae	RODENTIA	3	omnivore	6.85	Nearctic	NA
Perognathus parvus	Heteromyidae	RODENTIA	3	omnivore	21.78	Nearctic	NA
Cratogeomys castanops	Geomyidae	RODENTIA	1	herbivore	266.83	Nearctic	NA
Cratogeomys fumosus	Geomyidae	RODENTIA	1	herbivore	150	Nearctic	NA
Cratogeomys merriami	Geomyidae	RODENTIA	1	herbivore	419.99	Nearctic	NA
Cratogeomys tylorhinus	Geomyidae	RODENTIA	1	herbivore	403.42	Nearctic	NA
Geomys attwateri	Geomyidae	RODENTIA	1	herbivore	144.06	Nearctic	NA
Geomys arenarius	Geomyidae	RODENTIA	1	herbivore	206	Nearctic	NA
Geomys breviceps	Geomyidae	RODENTIA	1	herbivore	136.47	Nearctic	NA
Geomys bursarius	Geomyidae	RODENTIA	1	herbivore	203.75	Nearctic	NA
Geomys knoxjonesi	Geomyidae	RODENTIA	1	herbivore	172.49	Nearctic	NA
Geomys personatus	Geomyidae	RODENTIA	1	herbivore	397	Nearctic	NA
Geomys pinetis	Geomyidae	RODENTIA	1	herbivore	85	Nearctic	NA
Geomys tropicalis	Geomyidae	RODENTIA	1	herbivore	350	Nearctic	NA
Orthogeomys cavator	Geomyidae	RODENTIA	1	herbivore	650	Panamanian	NA
Orthogeomys cuniculus	Geomyidae	RODENTIA	1	herbivore	500	Panamanian	NA
Orthogeomys grandis	Geomyidae	RODENTIA	1	herbivore	500	Panamanian	NA
Orthogeomys grandis	Geomyidae	RODENTIA	1	herbivore	500	Nearctic	NA
Orthogeomys heterodus	Geomyidae	RODENTIA	1	herbivore	615	Panamanian	NA
Orthogeomys hispidus	Geomyidae	RODENTIA	1	herbivore	500	Panamanian	NA
Orthogeomys hispidus	Geomyidae	RODENTIA	1	herbivore	500	Nearctic	NA
Orthogeomys underwoodi	Geomyidae	RODENTIA	1	herbivore	250	Panamanian	NA
Pappogeomys bulleri	Geomyidae	RODENTIA	1	herbivore	150	Nearctic	NA
Thomomys bottae	Geomyidae	RODENTIA	1	herbivore	114.75	Nearctic	NA
Thomomys bulbivorus	Geomyidae	RODENTIA	1	herbivore	359.9	Nearctic	NA
Thomomys mazama	Geomyidae	RODENTIA	1	herbivore	75	Nearctic	NA
Thomomys monticola	Geomyidae	RODENTIA	1	herbivore	80	Nearctic	NA
Thomomys talpoides	Geomyidae	RODENTIA	1	herbivore	130.08	Nearctic	NA
Thomomys townsendii	Geomyidae	RODENTIA	1	herbivore	263.35	Nearctic	NA
Thomomys umbrinus	Geomyidae	RODENTIA	1	herbivore	166	Nearctic	NA
Zygogeomys trichopus	Geomyidae	RODENTIA	1	herbivore	500	Nearctic	NA
Allactaga hotsoni	Dipodidae	RODENTIA	3	omnivore	76.5	Oriental	NA
Allactaga hotsoni	Dipodidae	RODENTIA	3	omnivore	76.5	Saharo.Arabian	NA
Allactaga major	Dipodidae	RODENTIA	3	omnivore	350	Palearctic	NA
Allactaga severtzovi	Dipodidae	RODENTIA	3	omnivore	159	Palearctic	NA
Allactaga sibirica	Dipodidae	RODENTIA	2	omnivore	97.5	Sino.Japanese	NA
Allactaga sibirica	Dipodidae	RODENTIA	2	omnivore	97.5	Palearctic	NA
Allactaga tetradactyla	Dipodidae	RODENTIA	3	omnivore	52	Saharo.Arabian	NA
Allactodipus bobrinskii	Dipodidae	RODENTIA	4	omnivore	65.3	Palearctic	NA
Pygeretmus platyurus	Dipodidae	RODENTIA	2	omnivore	40.14	Palearctic	NA
Pygeretmus pumilio	Dipodidae	RODENTIA	2	omnivore	52	Saharo.Arabian	NA
Pygeretmus pumilio	Dipodidae	RODENTIA	2	omnivore	52	Palearctic	NA
Pygeretmus shitkovi	Dipodidae	RODENTIA	2	omnivore	58.3	Palearctic	NA
Cardiocranius paradoxus	Dipodidae	RODENTIA	1	herbivore	8.6	Sino.Japanese	NA
Cardiocranius paradoxus	Dipodidae	RODENTIA	1	herbivore	8.6	Palearctic	NA
Salpingotus crassicauda	Dipodidae	RODENTIA	2	omnivore	13.1	Palearctic	NA
Salpingotus heptneri	Dipodidae	RODENTIA	2	omnivore	8.9	Palearctic	NA
Salpingotus pallidus	Dipodidae	RODENTIA	2	omnivore	9.8	Palearctic	NA
Dipus sagitta	Dipodidae	RODENTIA	3	herbivore	85.65	Saharo.Arabian	NA
Dipus sagitta	Dipodidae	RODENTIA	3	herbivore	85.65	Sino.Japanese	NA
Dipus sagitta	Dipodidae	RODENTIA	3	herbivore	85.65	Palearctic	NA
Eremodipus lichtensteini	Dipodidae	RODENTIA	4	omnivore	51	Palearctic	NA
Jaculus blanfordi	Dipodidae	RODENTIA	2	herbivore	54.7	Saharo.Arabian	NA
Jaculus blanfordi	Dipodidae	RODENTIA	2	herbivore	54.7	Palearctic	NA
Jaculus jaculus	Dipodidae	RODENTIA	2	herbivore	56.55	Afrotropical	NA
Jaculus jaculus	Dipodidae	RODENTIA	2	herbivore	56.55	Saharo.Arabian	NA
Jaculus jaculus	Dipodidae	RODENTIA	2	herbivore	56.55	Palearctic	NA
Jaculus orientalis	Dipodidae	RODENTIA	2	herbivore	138	Saharo.Arabian	NA
Paradipus ctenodactylus	Dipodidae	RODENTIA	3	herbivore	109.01	Saharo.Arabian	NA
Paradipus ctenodactylus	Dipodidae	RODENTIA	3	herbivore	109.01	Palearctic	NA
Stylodipus telum	Dipodidae	RODENTIA	2	herbivore	55	Palearctic	NA
Euchoreutes naso	Dipodidae	RODENTIA	4	omnivore	24.14	Sino.Japanese	NA
Euchoreutes naso	Dipodidae	RODENTIA	4	omnivore	24.14	Palearctic	NA
Sicista armenica	Dipodidae	RODENTIA	3	omnivore	6.53	Palearctic	NA
Sicista betulina	Dipodidae	RODENTIA	3	omnivore	8	Palearctic	NA
Sicista caucasica	Dipodidae	RODENTIA	3	omnivore	10	Palearctic	NA
Sicista caudata	Dipodidae	RODENTIA	3	omnivore	11.2	Sino.Japanese	NA
Sicista caudata	Dipodidae	RODENTIA	3	omnivore	11.2	Palearctic	NA
Sicista concolor	Dipodidae	RODENTIA	3	omnivore	13.1	Saharo.Arabian	NA
Sicista concolor	Dipodidae	RODENTIA	3	omnivore	13.1	Sino.Japanese	NA
Sicista concolor	Dipodidae	RODENTIA	3	omnivore	13.1	Palearctic	NA
Sicista kazbegica	Dipodidae	RODENTIA	3	omnivore	6.43	Palearctic	NA
Sicista kluchorica	Dipodidae	RODENTIA	3	omnivore	7.2	Palearctic	NA
Sicista napaea	Dipodidae	RODENTIA	3	omnivore	10	Palearctic	NA
Sicista pseudonapaea	Dipodidae	RODENTIA	3	omnivore	12.2	Palearctic	NA
Sicista strandi	Dipodidae	RODENTIA	3	omnivore	10.3	Palearctic	NA
Sicista subtilis	Dipodidae	RODENTIA	3	omnivore	11.75	Palearctic	NA
Sicista tianshanica	Dipodidae	RODENTIA	3	omnivore	10.3	Palearctic	NA
Eozapus setchuanus	Dipodidae	RODENTIA	4	omnivore	32.58	Sino.Japanese	NA
Eozapus setchuanus	Dipodidae	RODENTIA	4	omnivore	32.58	Palearctic	NA
Napaeozapus insignis	Dipodidae	RODENTIA	4	omnivore	22.3	Nearctic	NA
Zapus hudsonius	Dipodidae	RODENTIA	3	omnivore	17.12	Nearctic	NA
Zapus hudsonius	Dipodidae	RODENTIA	3	omnivore	17.12	Palearctic	NA
Zapus princeps	Dipodidae	RODENTIA	3	omnivore	29	Nearctic	NA
Zapus trinotatus	Dipodidae	RODENTIA	3	omnivore	27.5	Nearctic	NA
Platacanthomys lasiurus	Platacanthomyidae	RODENTIA	3	herbivore	75	Oriental	NA
Typhlomys cinereus	Platacanthomyidae	RODENTIA	3	herbivore	31.2	Oriental	NA
Typhlomys cinereus	Platacanthomyidae	RODENTIA	3	herbivore	31.2	Sino.Japanese	NA
Eospalax fontanierii	Spalacidae	RODENTIA	2	herbivore	256.76	Sino.Japanese	NA
Eospalax fontanierii	Spalacidae	RODENTIA	2	herbivore	256.76	Palearctic	NA
Myospalax myospalax	Spalacidae	RODENTIA	2	herbivore	225	Palearctic	NA
Myospalax psilurus	Spalacidae	RODENTIA	2	herbivore	259.21	Sino.Japanese	NA
Myospalax psilurus	Spalacidae	RODENTIA	2	herbivore	259.21	Palearctic	NA
Cannomys badius	Spalacidae	RODENTIA	1	herbivore	650	Oriental	NA
Cannomys badius	Spalacidae	RODENTIA	1	herbivore	650	Sino.Japanese	NA
Rhizomys pruinosus	Spalacidae	RODENTIA	3	herbivore	2450	Oriental	NA
Rhizomys pruinosus	Spalacidae	RODENTIA	3	herbivore	2450	Saharo.Arabian	NA
Rhizomys pruinosus	Spalacidae	RODENTIA	3	herbivore	2450	Sino.Japanese	NA
Rhizomys sinensis	Spalacidae	RODENTIA	3	herbivore	865	Oriental	NA
Rhizomys sinensis	Spalacidae	RODENTIA	3	herbivore	865	Sino.Japanese	NA
Rhizomys sinensis	Spalacidae	RODENTIA	3	herbivore	865	Palearctic	NA
Rhizomys sumatrensis	Spalacidae	RODENTIA	3	herbivore	1625	Oriental	NA
Spalax arenarius	Spalacidae	RODENTIA	1	herbivore	520	Palearctic	NA
Spalax microphthalmus	Spalacidae	RODENTIA	1	herbivore	470	Palearctic	NA
Tachyoryctes macrocephalus	Spalacidae	RODENTIA	1	herbivore	596.99	Afrotropical	NA
Tachyoryctes splendens	Spalacidae	RODENTIA	1	herbivore	212.25	Afrotropical	NA
Calomyscus bailwardi	Calomyscidae	RODENTIA	3	omnivore	20.4	Saharo.Arabian	NA
Calomyscus bailwardi	Calomyscidae	RODENTIA	3	omnivore	20.4	Palearctic	NA
Calomyscus mystax	Calomyscidae	RODENTIA	3	omnivore	17	Saharo.Arabian	NA
Calomyscus mystax	Calomyscidae	RODENTIA	3	omnivore	17	Palearctic	NA
Beamys hindei	Nesomyidae	RODENTIA	2	herbivore	75.8	Afrotropical	NA
Cricetomys emini	Nesomyidae	RODENTIA	4	omnivore	1299.99	Afrotropical	NA
Cricetomys gambianus	Nesomyidae	RODENTIA	4	omnivore	1271	Afrotropical	NA
Saccostomus campestris	Nesomyidae	RODENTIA	3	omnivore	51.23	Afrotropical	NA
Saccostomus mearnsi	Nesomyidae	RODENTIA	3	omnivore	45.5	Afrotropical	NA
Delanymys brooksi	Nesomyidae	RODENTIA	1	herbivore	5	Afrotropical	NA
Dendromus insignis	Nesomyidae	RODENTIA	6	omnivore	11.05	Afrotropical	NA
Dendromus kahuziensis	Nesomyidae	RODENTIA	6	omnivore	11	Afrotropical	NA
Dendromus lovati	Nesomyidae	RODENTIA	6	omnivore	12	Afrotropical	NA
Dendromus melanotis	Nesomyidae	RODENTIA	6	omnivore	9.06	Afrotropical	NA
Dendromus mesomelas	Nesomyidae	RODENTIA	6	omnivore	11.12	Afrotropical	NA
Dendromus mystacalis	Nesomyidae	RODENTIA	6	omnivore	7.72	Afrotropical	NA
Dendromus nyikae	Nesomyidae	RODENTIA	6	omnivore	15	Afrotropical	NA
Malacothrix typica	Nesomyidae	RODENTIA	1	herbivore	13.4	Afrotropical	NA
Megadendromus nikolausi	Nesomyidae	RODENTIA	4	omnivore	52	Afrotropical	NA
Prionomys batesi	Nesomyidae	RODENTIA	1	carnivore	12.5	Afrotropical	NA
Steatomys caurinus	Nesomyidae	RODENTIA	3	omnivore	44.75	Afrotropical	NA
Steatomys krebsii	Nesomyidae	RODENTIA	3	omnivore	20.67	Afrotropical	NA
Steatomys opimus	Nesomyidae	RODENTIA	3	omnivore	40	Afrotropical	NA
Steatomys parvus	Nesomyidae	RODENTIA	3	omnivore	8.85	Afrotropical	NA
Steatomys pratensis	Nesomyidae	RODENTIA	3	omnivore	48	Afrotropical	NA
Mystromys albicaudatus	Nesomyidae	RODENTIA	3	omnivore	86.85	Afrotropical	NA
Brachytarsomys albicauda	Nesomyidae	RODENTIA	1	herbivore	200	Madagascan	NA
Brachytarsomys albicauda	Nesomyidae	RODENTIA	1	herbivore	200	NA	Madagascar
Brachytarsomys villosa	Nesomyidae	RODENTIA	1	herbivore	220	Madagascan	NA
Brachyuromys betsileoensis	Nesomyidae	RODENTIA	4	omnivore	92.5	Madagascan	NA
Brachyuromys betsileoensis	Nesomyidae	RODENTIA	4	omnivore	92.5	NA	Madagascar
Brachyuromys ramirohitra	Nesomyidae	RODENTIA	4	omnivore	90	Madagascan	NA
Eliurus majori	Nesomyidae	RODENTIA	2	herbivore	100	Madagascan	NA
Eliurus minor	Nesomyidae	RODENTIA	2	herbivore	37.5	Madagascan	NA
Eliurus myoxinus	Nesomyidae	RODENTIA	2	herbivore	70	Madagascan	NA
Eliurus penicillatus	Nesomyidae	RODENTIA	2	herbivore	100	Madagascan	NA
Eliurus tanala	Nesomyidae	RODENTIA	2	herbivore	90	Madagascan	NA
Eliurus webbi	Nesomyidae	RODENTIA	2	herbivore	75	Madagascan	NA
Gymnuromys roberti	Nesomyidae	RODENTIA	4	omnivore	97.5	Madagascan	NA
Gymnuromys roberti	Nesomyidae	RODENTIA	4	omnivore	97.5	NA	Madagascar
Hypogeomys antimena	Nesomyidae	RODENTIA	1	herbivore	1250	Madagascan	NA
Macrotarsomys bastardi	Nesomyidae	RODENTIA	3	herbivore	25	Madagascan	NA
Macrotarsomys bastardi	Nesomyidae	RODENTIA	3	herbivore	25	NA	Madagascar
Macrotarsomys ingens	Nesomyidae	RODENTIA	3	herbivore	55	Madagascan	NA
Nesomys audeberti	Nesomyidae	RODENTIA	2	herbivore	212.5	Madagascan	NA
Nesomys audeberti	Nesomyidae	RODENTIA	2	herbivore	212.5	NA	Madagascar
Nesomys lambertoni	Nesomyidae	RODENTIA	2	herbivore	155	Madagascan	NA
Nesomys rufus	Nesomyidae	RODENTIA	2	herbivore	162.5	Madagascan	NA
Nesomys rufus	Nesomyidae	RODENTIA	2	herbivore	162.5	NA	Madagascar
Petromyscus collinus	Nesomyidae	RODENTIA	3	omnivore	20	Afrotropical	NA
Petromyscus monticularis	Nesomyidae	RODENTIA	3	omnivore	20.73	Afrotropical	NA
Petromyscus shortridgei	Nesomyidae	RODENTIA	3	omnivore	46.5	Afrotropical	NA
Alticola argentatus	Cricetidae	RODENTIA	1	herbivore	37.7	Saharo.Arabian	NA
Alticola argentatus	Cricetidae	RODENTIA	1	herbivore	37.7	Sino.Japanese	NA
Alticola argentatus	Cricetidae	RODENTIA	1	herbivore	37.7	Palearctic	NA
Alticola macrotis	Cricetidae	RODENTIA	1	herbivore	36	Palearctic	NA
Alticola roylei	Cricetidae	RODENTIA	1	herbivore	37	Oriental	NA
Alticola roylei	Cricetidae	RODENTIA	1	herbivore	37	Saharo.Arabian	NA
Alticola roylei	Cricetidae	RODENTIA	1	herbivore	37	Sino.Japanese	NA
Alticola stoliczkanus	Cricetidae	RODENTIA	1	herbivore	27.47	Oriental	NA
Alticola stoliczkanus	Cricetidae	RODENTIA	1	herbivore	27.47	Saharo.Arabian	NA
Alticola stoliczkanus	Cricetidae	RODENTIA	1	herbivore	27.47	Sino.Japanese	NA
Alticola stoliczkanus	Cricetidae	RODENTIA	1	herbivore	27.47	Palearctic	NA
Alticola strelzowi	Cricetidae	RODENTIA	1	herbivore	50	Palearctic	NA
Arborimus albipes	Cricetidae	RODENTIA	1	herbivore	23	Nearctic	NA
Arborimus longicaudus	Cricetidae	RODENTIA	1	herbivore	21.8	Nearctic	NA
Arborimus pomo	Cricetidae	RODENTIA	1	herbivore	32.5	Nearctic	NA
Arvicola amphibius	Cricetidae	RODENTIA	2	herbivore	120	Saharo.Arabian	NA
Arvicola amphibius	Cricetidae	RODENTIA	2	herbivore	120	Palearctic	NA
Arvicola sapidus	Cricetidae	RODENTIA	2	herbivore	220	Palearctic	NA
Chionomys gud	Cricetidae	RODENTIA	2	herbivore	93.5	Palearctic	NA
Chionomys roberti	Cricetidae	RODENTIA	2	herbivore	93.5	Palearctic	NA
Dicrostonyx groenlandicus	Cricetidae	RODENTIA	2	herbivore	54.4	Nearctic	NA
Dicrostonyx groenlandicus	Cricetidae	RODENTIA	2	herbivore	54.4	Palearctic	NA
Dicrostonyx hudsonius	Cricetidae	RODENTIA	2	herbivore	57	Nearctic	NA
Dicrostonyx hudsonius	Cricetidae	RODENTIA	2	herbivore	57	Palearctic	NA
Dicrostonyx richardsoni	Cricetidae	RODENTIA	2	herbivore	55	Nearctic	NA
Dicrostonyx richardsoni	Cricetidae	RODENTIA	2	herbivore	55	Palearctic	NA
Dicrostonyx torquatus	Cricetidae	RODENTIA	2	herbivore	85	Nearctic	NA
Dicrostonyx torquatus	Cricetidae	RODENTIA	2	herbivore	85	Palearctic	NA
Dinaromys bogdanovi	Cricetidae	RODENTIA	1	herbivore	56	Palearctic	NA
Ellobius fuscocapillus	Cricetidae	RODENTIA	1	herbivore	80	Saharo.Arabian	NA
Ellobius fuscocapillus	Cricetidae	RODENTIA	1	herbivore	80	Palearctic	NA
Ellobius lutescens	Cricetidae	RODENTIA	1	herbivore	117.31	Saharo.Arabian	NA
Ellobius lutescens	Cricetidae	RODENTIA	1	herbivore	117.31	Palearctic	NA
Ellobius talpinus	Cricetidae	RODENTIA	1	herbivore	40	Saharo.Arabian	NA
Ellobius talpinus	Cricetidae	RODENTIA	1	herbivore	40	Palearctic	NA
Eolagurus luteus	Cricetidae	RODENTIA	2	herbivore	26	Palearctic	NA
Eothenomys chinensis	Cricetidae	RODENTIA	2	herbivore	45.3	Sino.Japanese	NA
[truncated: 7,795 more rows]
